# Supplementary material for: Machine Learning Model-Based Prediction of In-Hospital Acute Kidney Injury Risk in Acute Aortic Dissection Patients
Source: Rev Cardiovasc Med. 2025 Feb 21;26(2):25768. doi: 10.31083/RCM25768 (PMC11868902; doi:10.31083/RCM25768)
Supplement: Supplementary file 1 [file 2153-8174-26-2-25768-s1.zip]

Archive with 2 entries (2 files):
- MIMIC-III-data.csv
- MIMIC-IV-data.csv
