# Supplementary material for: Machine Learning Model-Based Prediction of In-Hospital Acute Kidney Injury Risk in Acute Aortic Dissection Patients
Source: Rev Cardiovasc Med. 2025 Feb 21;26(2):25768. doi: 10.31083/RCM25768 (PMC11868902; doi:10.31083/RCM25768)
Supplement: Supplementary file 1 [file 2153-8174-26-2-25768-s1.zip › MIMIC-III-data.csv]

AKI	Gender	Extracorporeal circulation auxiliary to open heart surgery	Resection of vessel with replacement, thoracic vessels	Open heart valvuloplasty of aortic valve without replacement	Open and other replacement of aortic valve with tissue graft	Endovascular implantation of graft in thoracic aorta	Death	Age	Height	Weigth	BMI	APSIII.score	GCS.score	Charlson.comorbidity.index	SOFA.score	HB.min	HB.max	PLT.min	PLT.max	WBC.min	WBC.max	AG.min	AG.max	BC.min	BC.max	BUN.min	BUN.max	Ca.min	Ca.max	Creatinine..min	Creatinine.max	GLU.min	GLU.max	Na.min	Na.max	K.min	K.max	INR.min	INR.max	Urine.output	Sbp.min	Sbp.max	Dbp.min	Dbp.max	Length of Stay	Los of ICU
0	0	1	1	0	0	0	0	78.7	160	56	21.9	23	0	4	5	7.3	10.2	117	121	8.5	9.9	13	16	25	26	10	14	0.99	1.17	0.7	0.9	115	226	137	145	3.6	5.9	1.2	2.5	1400	80	142	53	85	20.2	20.2
0	1	1	1	0	1	0	0	69.3	182.9	82	24.5	86	48	4	10	7.6	13.2	118	172	6.3	17	16	16	25	27	23	26	0.98	1.23	0.9	1	96	185	133	142	3.7	5.3	1.3	2.4	2470	84	137	47	83	13	6.9
0	1	1	1	1	0	0	0	45.8	172.7	100	33.5	58	0	1	11	4.7	12.3	41	227	6.8	9.3	15	15	21	30	15	17	0.92	1.92	0.9	1.2	146	362	132	143	2.8	5.3	1.4	4.8	4315	65	134	39	86	15.9	7
0	1	1	0	0	0	0	0	74.6	177.8	100	31.6	36	0	4	9	10.6	12.3	93	142	12.8	18.4	14	14	19	20	25	26	0.96	1.23	1.3	1.6	74	285	140	143	3.2	4.6	1.3	1.4	1028	66	196	43	106	14.3	10.6
0	1	1	1	0	1	0	0	74.3	146	57.5	27	37	0	8	5	6.5	10.3	147	159	4.9	6.9			26	26	22	22	1.06	1.26	0.6	0.7	69	130	133	138	3.9	5.3	1.4	2	3815	71	125	45	79	30.9	24.1
0	1	1	1	0	0	0	0	70.7	165.1	64	23.5	40	0	4	6	6.1	11.5	120	195	2.3	4.6	10	10	20	24	12	14	0.86	1.25	0.5	0.8	68	191	129	139	3.5	5.8	1.1	1.8	1339	87	151	44	71	57.8	32.3
0	1	1	1	0	1	0	0	39.1	182.9	90.9	27.2	49	0	2	8	6.2	11.9	127	256	3.5	7.5	11	11	25	33	15	18	0.86	1.33	1.3	1.5	94	202	137	144	3.4	6.8	0.6	1.9	1759	86	115	36	54	39.8	39.8
0	0	1	1	0	0	0	0	70.5	162.6	64	24.2	18	0	4	4	7.2	11.1	151	225	9.9	15.7	15	15	22	27	15	19	1.05	1.47	0.8	1	86	181	139	144	3.3	4.6	1.4	2	2462	92	125	50	67	6.6	4.8
0	1	1	1	0	0	0	0	62.7	175.3	77.3	25.2	52	0	6	7	7.8	12.9	101	116	6	13.5	9	11	22	26	17	22	0.8	1.28	1.4	1.9	92	212	139	145	3.3	5	1.2	2.1	1385	78	150	38	78	25	19
0	1	1	1	0	0	0	1	300	157.5	70	28.2	55	0	5	13	6.1	11.8	35	154	3.2	10.9	15	15	21	24	13	20	0.6	1.37	1	1.2	86	200	137	146	3.5	5.2	1.2	2.1	218	81	158	52	86	20.8	21
0	0	0	1	0	0	0	0	64.2	154.9	55	22.9	47	0	4	9	6.3	13.2	154	317	4.3	14.3	10	10	29	31	10	16	0.48	1.38	0.9	1.1	93	227	140	148	3.6	7	1.3	1.3	1666	91	154	50	78	28.2	28.2
1	1	1	1	1	0	0	0	59.6	185.4	95.4	27.7	44	0	3	10	8.6	13.4	89	220	14	18.8	7	13	23	26	22	28	1.02	1.18	1.1	1.5	71	285	140	143	3.5	4.9	1.2	1.6	1632	93	155	52	88	19	17
1	1	1	1	0	0	0	0	76.5	177.8	92.3	29.2	85	48	4	11	7.3	14.9	79	154	4.7	7.2	9	9	24	27	22	25	0.89	1.3	1.1	1.2	75	200	138	143	3.7	6.1	1.3	1.7	1204	73	151	40	83	35.4	35.3
1	1	1	0	1	0	0	0	40	190.5	150	41.3	58	0	3	14	10.6	15	78	177	19.1	29.2	12	14	22	24	17	25	0.96	1.21	1.3	2.3	101	196	138	141	3.5	5.1	1.3	1.6	1250	89	135	48	70	36.4	30.6
1	1	1	1	0	1	0	0	72.7	167.6	89	31.7	45		4	13	6.6	13.3	68	212	10.8	17	13	21	22	24	17	26	1	1.22	1.4	2.7	95	230	133	141	3.7	5.5	1.4	4.1	502	78	133	57	86	22.5	22.3
1	1	1	1	0	1	0	0	82.7	188	81.6	23.1	50	0	8	11	6.4	11.7	50	107	5.8	12.8	17	21	18	24	27	31	0.73	1.35	1.2	1.6	139	252	136	144	3.3	5.3	1.2	2.1	532	65	104	34	49	23.4	23.4
1	1	1	1	0	0	0	0	48	172.7	111.4	37.3	53	0	1	11	9.1	12.7	107	196	7.5	10.5	14	19	21	29	11	23	0.99	1.45	0.8	2.3	103	238	139	148	3.9	7.2	1.1	1.4	451	83	124	39	57	25.2	14.4
0	0	1	1	0	0	0	0	86.3	162.6	70	26.5	40	0	5	6	6.7	11.3	95	117	9	9	13	13	22	22	18	18	0.77	1.13	0.7	0.7	119	179	134	139	4.1	7.4	1.2	1.9	1448	81	147	44	91	7.9	5.1
1	1	1	1	0	0	0	0	59.9	180.3	90	27.7	84	48	3	12	6	12.2	129	145	11.2	11.2	18	18	21	21	21	28	0.92	1.19	1.5	2.5	96	178	138	141	3.5	6.8	1.2	1.7	2512	90	133	49	79	11.8	8.9
0	1	1	1	1	0	0	0	46.6	180.3	113.6	34.9	51	0	3	4	9	14.4	183	197	20.1	33.4	14	14	20	20	15	16	1.07	1.27	1	1.1	123	191	141	144	3.7	7.4	1.1	1.4	2950	77	147	48	86	6	2.7
0	0	1	1	0	0	0	0	41.9	157.5	80	32.3	31	0	2	6	4.9	10.8	148	271	6.6	14.2	16	16	19	30	9	12	0.87	1.34	0.5	0.7	106	226	134	148	3	5.1	1.2	1.5	4425	84	127	43	71	15.4	12
0	1	1	1	0	1	0	0	63.3	177.8	73	23.1	44	0	4	6	8.3	13	121	170	5.9	11.6	11	11	22	26	22	26	0.73	1.29	1	1.2	66	184	136	141	2.1	8.6	1.1	1.4	909	61	122	38	66	19	6
0	1	1	1	0	0	0	0	44.8	172.7	103.7	34.8	53	0	1	9	14	16.2	209	221	10.8	16.1	13	17	24	26	13	33	1.16	1.16	1	1.8	109	188	137	140	3.5	4.3	1	1	688	87	141	38	76	8.8	5.7
0	1	1	1	1	0	0	0	64.4	175.3	80	26	32	8	4	5	10.9	15.7	189	235	12.2	23.7	12	12	22	23	12	12	1.1	1.28	1	1.1	82	190	136	141	3.5	5.4	1.2	1.3	1480	87	137	46	72	6.6	4.9
1	0	1	1	1	0	0	0	74.3	172.7	70.5	23.6	36	0	5	8	7.9	13.4	76	174	5.7	11.2	6	16	24	25	13	19	0.96	1.31	0.6	0.9	97	195	139	145	3.4	5.5	1.2	1.4	1042	75	134	37	70	7.4	4.3
0	1	1	1	0	1	0	0	71.1	172.7	72	24.1	51	0	4	3	11.5	13.2	154	155	6.2	7.4	11	13	25	27	26	30			1.4	1.6	88	129	136	140	4	4.3	1	1.1	1415	91	140	27	50	9.1	6
1	1	1	1	0	1	0	1	56	175.3	77.3	25.2	63	0	2	8	6.9	12.2	107	138	8.1	13.1	10	11	19	20	22	27	1	1.22	1.9	3.2	83	175	136	143	4.2	6.9	1.6	1.9	34	73	123	47	62	2.9	3.1
0	0	1	1	0	0	0	0	73.7	162.6	60	22.7	28	0	4	4	5.1	11	198	413	7.1	11	9	15	22	25	13	14	1.04	1.2	0.4	0.5	76	189	133	143	3.5	8	1.5	2	525	91	142	46	80	6.9	5.8
0	1	1	1	1	0	0	0	37.1	170.2	131.8	45.5	40	0	4	7	9.1	14.4	144	219	6.2	10.3	11	17	20	27	10	13	1.03	1.27	0.9	1.5	95	196	136	143	4	5.8	1.1	1.3	685	91	131	42	64	28.8	26.7
0	1	1	1	1	0	0	0	71.1	175.3	75	24.4	49	0	5	10	6.9	13.1	55	138	13	26.6	14	15	22	24	20	27	1	1.22	1	1.3	90	233	138	147	3.5	5	1.4	1.9	1510	68	174	50	87	10.1	7.1
1	1	1	1	1	0	0	0	71.6	177.8	90	28.5	51	0	6	4	8.2	12.3	115	161	9.2	16.9	13	14	21	21	27	29	1.05	1.27	2	2.3	102	354	135	140	4.2	5.6	1.3	1.6	541	75	144	45	78	11.2	5.1
1	1	0	1	1	0	0	0	46.7	177.8	100	31.6	49	0	4	11	7.2	9.7	109	157	3.9	6.8	17	19	20	24	53	70	0.85	1.23	11.6	15.5	91	132	138	145	3.8	5.7	1.1	1.3	80	100	141	46	80	9.9	5.6
0	1	1	1	0	0	0	1	68.7	177.8	90	28.5	86	48	4	12	6.9	12.8	92	156	4.7	12.3	5	16	25	34	14	17	0.62	1.27	0.9	1	81	202	138	146	3.7	5.9	1	1.9	3085	97	144	51	79	3.3	4.3
1	1	1	1	0	0	0	0	69	185.4	102.4	29.8	50	0	5	10	7.7	11.2	110	217	9.5	14.7	9	11	25	27	23	27	0.88	1.22	1.5	2.2	101	201	135	139	4.2	5.2	1.4	2.8	273	69	266	41	93	8	3.9
0	1	1	0	1	0	1	0	76.3	172.7	79.5	26.6	70	48	5	9	9.1	14.2	135	239	3.9	9.5	12	13	22	27	17	20	0.9	1.2	1	1.1	84	131	137	141	3.2	5	1	1.6	2641	97	124	55	71	8.1	4.9
0	1	1	1	1	0	0	0	54.5	188	90.9	25.7	41	3	2	9	8.8	14.1	72	133	9.6	18.8	9	12	21	22	15	24	0.85	1.3	1.6	2.1	61	251	136	144	3	5.3	1.3	1.9	2300	97	132	51	78	4.9	4.1
0	0	1	1	0	0	0	0	77.9	160	68.6	26.8	31	0	4	1	9.5	12.8	278	379	14.7	18.4	13	17	27	29	13	13			0.6	0.7	105	118	134	136	3	3.9	1.5	2.2	1140	82	151	37	84	25.7	11.1
1	1	1	1	0	0	0	0	63.1	185.4	102.2	29.7	66	0	4	14	6.1	12.9	54	168	4.5	14.7	25	29	16	23	25	31	0.87	1.84	1.3	2.1	119	369	135	152	3	4.8	0.6	2	1670	87	172	43	68	27.2	27.1
1	1	1	1	0	0	0	0	40.9	172.7	163.6	54.8	92	48	4	12	7.4	12.2	143	201	6.2	14.1	12	15	24	28	24	27	0.71	1.26	2.2	3.1	106	188	133	140	3.5	7.2	1	2.2	881	90	159	47	71	44.2	44.2
0	0	1	1	0	1	0	0	58.6	165.1	86	31.6	45	0	2	2	9.8	11.8	145	217	9.3	12.1	12	14	24	24	15	22	1.08	1.24	0.8	1	118	133	141	144	4.1	4.5	1.1	1.1	566	74	134	47	112	36.8	36.9
0	1	1	1	1	0	0	0	48.5	154.9	140	58.3	56	0	3	7	9.1	15.3	123	241	13.5	25.6	10	14	22	29	15	20	1.1	1.39	0.7	1.1	83	158	139	143	3.5	7	1.3	1.9	1735	80	147	42	81	22.4	22.4
0	1	1	1	0	0	0	0	72.2	177.8	100.1	31.7	36	0	5	3	8.5	13.3	158	174	11.4	21.3	12	12	19	21	8	10	0.97	1.29	0.5	0.6	95	159	128	132	2.9	5.2	1.8	2	2070	76	134	44	77	19.7	1.2
0	1	1	0	0	0	1	0	39.9	182.9	96	28.7	21	0	2	9	6.8	11.5	155	244	3.5	5.4			27	32	13	15	0.95	1.36	1	1.2	61	175	139	144	3.6	4.9	1.2	1.7	3545	72	141	41	74	21.1	7.4
0	1	1	1	0	0	0	0	82.4	182.9	86	25.7	28	0	5	2	7.8	15.1	105	190	4.4	6.7	10	13	25	27	16	19	0.75	1.35	0.9	1.1	97	156	137	140	3.7	5.3	1.2	1.7	1210	80	130	44	68	27.7	2.8
0	0	1	1	0	0	0	0	82.6	162.6	53.7	20.3	51	0	6	3	7.6	13	75	230	4.7	15.9	11	17	25	29	10	13	1.09	1.31	0.3	0.5	76	215	128	134	3.7	5.3	1.1	1.1	1364	70	134	42	97	26.7	27
0	1	1	1	0	0	0	0	64.9	180.3	116.7	35.9	89	48	4	14	7.9	10.4	88	171	7.3	9.5			25	26	24	27	1.09	1.21	1.7	2.2	77	164	134	143	3.6	4.9	1.2	2.5	1700	95	133	50	77	18.2	5.1
0	0	1	1	0	0	0	0	87.3	152.4	63	27.1	54	0	5	7	5.3	12.7	125	210	7.1	13	15	15	23	24	12	16	0.71	1.91	0.6	0.8	69	183	131	139	3.1	6.1	1.2	3.1	3374	83	138	45	75	21.6	21.6
1	1	1	1	1	0	0	0	56.5	175.3	127.3	41.4	41	0	4	7	7.7	14.3	130	199	10.1	12.5	12	12	25	29	28	35	1	1.19	1.5	2.5	61	163	136	141	3.9	7	1.2	1.6	1620	83	167	29	65	22.2	11.4
0	1	1	1	0	0	0	0	60.8	198.1	97.5	24.8	34	0	5	6	8	13.6	96	240	8.5	16.7	8	13	22	26	13	17	1.01	1.28	0.8	1	102	231	139	142	3.6	6.4	1.2	1.5	1115	91	120	46	65	9.7	2.8
0	1	1	1	0	1	0	0	47.6	177.8	100.7	31.9	56	0	1	5	8.8	15.2	111	287	10.6	16.2	10	16	24	27	21	29	0.97	1.16	1.2	1.9	86	156	138	143	3.5	5.6	1.2	1.8	775	72	121	46	64	14.8	10.1
0	0	1	1	1	0	0	1	88.4	160	90.9	35.5	40	0	6	5	6.6	12.4	103	232	9.2	14.3	16	16	20	24	18	22	1.03	1.21	0.6	0.9	98	157	138	140	3.6	5.4	1	2	653	79	150	51	90	8.9	8.9
0	1	1	1	0	0	0	0	82	177.8	84.8	26.8	93	48	12	9	8.7	12	246	271	11	14.9	13	13	22	24	39	40	1.24	1.52	1.2	1.4	80	189	132	135	4.5	5.6	1.3	1.5	962	101	176	35	58	22.1	6.3
0	0	1	1	1	0	0	0	78	167.6	68	24.2	46	0	4	6	5.3	11.5	143	184	12.8	19.8	18	18	22	22	13	19	0.73	1.34	0.4	0.8	68	186	134	139	2.3	5.1	1.2	1.5	2675	73	147	58	115	8.9	5.7
1	1	1	1	1	0	0	0	41.7	188	114	32.3	51	29	1	10	9.6	12	126	220	12.1	18.7	10	10	27	30	16	17	0.99	1.13	1.2	1.3	84	149	140	144	2.2	3.4	1.1	1.3	955	88	142	50	83	14.3	11.7
0	0	1	1	0	0	0	0	77.7	162.6	60	22.7	38	0	8	5	6.3	11.9	143	283	9.4	15.2	11	17	25	26	20	24	0.66	1.21	1	1.2	92	179	134	141	3.3	6.2	1	1.3	838	75	157	54	102	14.7	14.7
0	0	1	1	0	1	0	0	61.4	175.3	90	29.3	58	0	3	11	7.4	12.4	73	122	7.1	17.6	15	15	20	23	20	23	1.02	1.95	1.3	1.9	91	247	135	144	4.2	5.2	1.1	1.8	868	79	184	39	89	13.8	10.8
0	1	1	1	0	0	0	0	62.5		90		77	0	8	13	10.1	11.4	21	63	5.1	6.8	22	25	17	20	88	102	0.78	0.78	7.5	9.1	74	116	125	128	4	4.8	1.6	1.8	102	86	160	45	75	28.8	20.6
1	1	1	1	0	1	0	0	58.7	172.7	120	40.2	47	0	7	12	7.3	12.7	83	209	5.5	9.1	11	11	23	23	28	32	0.72	2.92	1.8	2.4	67	209	134	142	4.3	6.2	1.1	1.6	940	88	132	32	71	11.4	8.5
0	1	1	1	0	0	0	0	48.9	188	74.3	21	33	0	1	4	6.7	9.1	219	291	9.7	21.1	7	9	24	27	13	15	1.09	1.23	0.6	0.9	107	174	131	135	3.3	6.1	1.2	1.4	1980	67	145	21	91	16.1	11.9
0	1	1	1	1	0	1	0	60	182.9	90	26.9	40	0	4	8	7.9	13.8	121	181	11.1	22.3	15	15	23	23	18	21	1.04	1.2	1.8	1.9	71	208	140	149	3	6.6	1.3	1.8	1294	103	136	50	63	34.8	34.8
0	1	1	0	0	0	0	0	69.5	185.4	76.8	22.3	34	0	6	4	11.7	13.8	178	182	6.9	11.8	14	15	21	21	15	19			0.5	0.9	107	109	131	136	3.9	4.2	1.2	1.4	4215	75	133	39	73	16.7	16.7
0	1	1	1	1	0	0	0	62.7	182.9	113	33.8	41	0	6	7	8.8	12.9	154	216	10.4	18.7	9	12	20	25	16	18	1.07	1.23	1.1	1.2	90	185	137	140	3.6	5.5	1.4	1.4	1315	90	146	38	77	12	6.7
0	1	1	1	1	0	0	0	61.6	177.8	113.6	35.9	54	0	6	9	7.5	12.8	100	122	9	16	16	20	22	23	54	57	0.94	1.17	4	4.7	104	147	135	142	4.1	5.7	1.1	1.3	1090	85	151	46	81	16.8	12.9
0	1	1	0	0	1	1	0	69.8	170.2	82.7	28.6	68	0	6	10	10.1	13.4	148	193	12.6	16.3	12	18	20	24	37	39	0.96	1.14	1.4	1.8	138	220	138	142	3.8	7.3	1.2	1.3	2395	62	152	50	97	28.6	17.4
0	0	1	1	0	0	0	0	84.4				43	0	6	1	9.3	11	389	549	7.5	9.2	12	14	23	25	22	24			0.5	0.6	115	120	131	133	4.1	4.8	1.4	3.5	1225	90	133	65	98	14.7	3.9
0	1	1	1	0	0	0	0	64.5	182.9	80	23.9	36	0	4	9	6.2	12.5	150	243	3.5	15.6	7	16	19	30	15	24	0.85	1.63	1.4	1.8	83	302	142	152	3.7	6.9	1.1	1.7	915	46	245	32	117	24.7	24.7
0	1	1	1	1	0	1	0	78	188	90	25.5	81	48	4	12	6.4	12.3	75	234	5.9	13.9	9	12	25	27	13	16	0.56	1.36	0.8	1.1	120	188	139	145	3.3	4.5	1.2	1.4	1055	71	140	36	65	16.1	12
0	1	1	1	0	1	0	0	56.5	172.7	104	34.9	11	0	2	6	10.2	13.2	144	179	11.5	13.6	7	10	24	28	9	11	1.15	1.19	0.7	0.8	83	164	136	140	3.7	6	1.3	1.5	2570	79	132	51	99	11.5	1.1
0	1	1	1	0	0	0	0	73.8	167.6	84	29.9	75	48	4	12	8.8	11.1	103	128	9.1	11.5	8	11	24	25	13	14	0.91	1.2	0.8	0.9	102	162	135	140	3.5	4.9	1.3	1.7	4520	67	156	38	76	18.2	2.1
1	1	1	1	1	0	0	0	61.9	177.8	128	40.5	60	0	6	11	7	14.3	77	179	10.7	15.3	17	23	18	22	16	22	0.86	1.54	1.5	2.6	121	238	141	150	3.4	5.7	1.3	1.9	663	75	126	33	68	20	13.1
0	1	1	1	0	0	0	0	66.6	188	95	26.9	42	0	3	2	10.2	15.3	110	224	12	21.5	10	15	21	23	16	21	1	1.17	0.7	1	104	136	137	145	3.3	4.7	1	1.4	4260	84	158	58	104	6.8	2.9
1	1	1	1	1	0	0	0	33.4	180.3	135	41.5	73	0	2	10	5.7	10.6	80	130	7.8	12	9	11	23	27	38	40	1.01	1.27	2.3	2.9	71	185	134	145	3.4	7.2	1.6	2.2	1234	85	127	53	77	10.3	7.1
0	0	0	0	0	0	1	0	57.5	167.6	106.6	37.9	31	3	2	2	11.7	12.6	366	412	9.5	10.8	10	15	27	30	8	9			0.4	0.5	123	128	135	136	3.2	3.7	1.2	1.2	1031	79	130	34	91	7.8	1.7
0	1	1	1	0	0	0	0	56	182.9	100	29.9	47	0	3	7	6.7	11.3	116	167	6.3	11.1	15	15	20	30	20	21	0.82	1.27	1.1	1.1	79	194	139	146	3.6	6.3	1.2	1.9	4942	65	144	45	89	24.9	19.8
0	1	1	1	1	0	0	1	59.6	172.7	80	26.8	59	0	2	4	8.2	11.7	164	217	17.5	20.4	9	11	21	24	49	52	0.91	1.16	1.5	1.6	119	175	134	138	3.8	5.4	2.3	2.3	1390	63	126	42	75	15.1	15.1
0	1	1	1	0	0	0	1	75.8	172.7	72.6	24.3	52	0	5	11	8.8	10.9	47	99	5.1	5.1	19	23	18	18	20	21	0.8	1.32	1.3	1.5	132	441	127	141	3.1	5.1	1.2	1.9	1128	71	135	39	65	42.2	35.6
0	0	1	1	0	1	1	0	83.6	157.5	80	32.3	24	0	10	6	6.5	12.2	220	386	5.8	8.8	14	15	21	31	12	15	0.74	1.49	1	1.2	107	192	135	144	3.3	6	1	1.3	3655	92	155	53	84	24	23.6
0	0	1	1	0	0	0	0	84.9	162.6	77.2	29.2	53	24	7	9	5.4	11.3	77	220	7.2	14.7	15	15	25	27	15	18	1.02	1.29	0.8	0.8	103	222	132	143	3	5.4	1.2	3.4	2765	77	153	44	84	13.9	11.8
0	0	0	0	0	0	1	0	63.6	170.2	47.7	16.5	58	3	6	6	10	11.8	270	299	5.6	7.2	19	22	20	25	31	32			6.3	6.3	77	92	132	134	5.4	5.6	1.5	1.7	15	85	133	39	89	32.6	22.5
0	0	1	1	0	0	0	0	65.7	157.5	62	25	34	0	4	6	5.7	11.7	115	152	7.1	12.3	9	16	24	27	9	12	0.77	1.32	0.6	0.8	83	177	135	141	3.5	7.2	1.1	1.9	1316	85	155	48	92	15.6	10.4
0	0	1	1	1	0	0	0	300	167.6	102	36.3	48	0	7	8	7.3	12.6	91	204	9	18.6	10	15	21	29	18	22	0.85	1.34	0.7	0.8	138	254	134	143	3.3	4.9	1.3	1.8	957	64	128	39	72	14.2	10.1
0	0	1	1	0	1	1	0	80	162.6	54	20.4	71	48	6	9	6.5	11.4	126	399	5.8	12.4	6	12	22	28	11	15	1.06	1.26	0.6	0.7	89	187	133	140	3	4.8	1	1.6	2535	94	131	45	74	27	20.8
0	0	1	1	0	0	0	0	66.5	157.5	70	28.2	40	0	6	9	6.5	11.6	106	224	9.3	18.7	8	14	23	30	12	15	0.94	1.38	0.8	0.8	111	214	135	142	3.2	5.4	1.1	2.1	980	77	146	38	75	48.7	45.4
0	1	1	1	1	0	0	0	60.7	170.2	70	24.2	82	48	3	13	7.4	14.4	103	200	5.7	9.9	7	16	24	30	14	17	0.93	1.26	1.2	1.4	89	218	136	143	3.6	5.3	0.9	1.4	1455	84	136	50	77	16.1	11.1
0	0	1	1	1	0	0	0	75.5	152.4	73	31.4	55	0	6	7	5.8	9.2	191	275	4.8	7	11	16	28	30	18	24	0.99	1.39	4.4	4.9	83	160	138	143	4.2	5.4	1.3	1.4	10	92	149	47	77	8.9	8.9
0	0	1	1	1	0	0	0	76.3	160	69.7	27.2	30	0	5	10	6.8	12.2	58	125	7.2	14.9	9	14	22	28	16	19	0.87	1.26	0.7	0.9	92	199	137	146	3.4	5.6	1.2	1.6	1047	64	158	35	92	16.4	10.6
0	1	1	1	0	0	1	0	68.3		75		44	0	3	4	9.7	13.7	72	141	16.3	20.7	9	14	21	29	25	30	1.12	1.27	1.3	1.8	121	217	137	142	3.2	5.5	1.1	1.3	522	87	175	54	94	27.1	16
0	0	1	0	0	0	0	0	81.6	157.5	71.9	29	43	0	6	5	9	13.2	96	245	5.9	13.5	11	14	21	24	13	18	0.61	1.21	0.9	1.4	98	286	136	140	3.4	5	1.2	1.4	1525	8.899999619	163	40	60	8.8	6.7
0	0	1	0	0	0	0	0	86.6	170.2	69	23.8	33	3	5	2	12.8	12.8	208	208	8.5	8.5	14	15	26	28	9	15			0.7	1	110	141	142	143	3.5	3.9	1.4	1.4	1260	85	162	33	80	15.7	2.7
0	0	1	1	0	0	0	0	63.9	162.6	70	26.5	78	48	4	5	6.8	10.2	166	195	8.1	9.2	8	8	25	25	12	13	1.12	1.4	0.5	0.7	90	183	136	138	3.5	6.1	1.5	1.6	1606	77	120	48	79	15.9	1.8
0	0	1	0	0	0	0	0	53.9	175.3	80	26	28	0	2	1	14.2	14.2	414	414	13.4	13.4	18	18	26	26	14	14			0.8	0.8	90	90	140	140	4.1	6.1	1.1	1.1	600	94	135	29	69	6.9	4
0	1	1	0	0	0	0	0	82.4		80		56	0	7	7	9.4	9.4	282	282	15.9	15.9	21	21	20	20	44	44	1.09	1.09	2.2	2.2	131	188	130	133	4.1	4.8			3210	83	128	39	68	29.7	4
0	1	1	1	0	1	1	0	64.7	167.6	77.5	27.6	28	0	3	3	7.8	11.1	118	139	6.3	6.3	12	12	24	24	24	24	0.87	1.21	1.2	1.2	80	192	135	139	4.1	6.6	1.5	1.5	2510	90	132	43	60	5.5	2.7
1	0	1	1	C	0	0	0	77.1	154.9	56.8	23.7	69	0	7	13	5.4	12.3	51	168	2.5	10.2	11	20	22	33	20	32	0.6	2.65	0.9	1.4	82	338	137	155	3.3	5.9	0.7	4.4	388	84	131	53	79	26.5	26.5
0	1	1	0	1	0	0	0	37.4	190.5	118	32.5	34	0	1	4	6.3	13.3	149	218	7.2	12.2	9	12	27	28	13	18	0.57	1.09	0.7	0.9	104	195	135	141	2.8	5.5	1.2	1.4	5050	94	133	32	77	17.4	6.3
0	1	1	1	0	0	0	0	53.2	182.9	88	26.3	37	0	2	5	6.4	13.8	66	166	4.3	10.1	10	16	19	25	10	16	0.72	1.3	0.8	1	94	216	134	143	3.1	7	1.2	2.5	1660	84	136	45	65	9.4	3.2
0	1	1	1	1	0	0	0	51.2	177.8	100	31.6	26	0	2	6	9.7	14.3	128	212	10.3	15.4	10	19	21	25	17	18	1.12	1.18	1.3	1.4	133	170	135	142	4.5	7.1	1.1	1.4	2427	79	137	43	87	6.3	3.2
0	1	1	1	0	1	0	0	51.4	175.3	67.2	21.9	79	48	3	11	7.8	9.4	112	133	11.3	11.3	14	14	25	25	17	17	1.06	1.47	1	1	112	224	131	143	3.9	7.5	1.1	1.9	6130	95	160	46	78	12.4	3.7
0	1	1	1	1	0	0	0	77.2	162.6	60	22.7	71	0	6	8	7.8	12.5	54	248	8.3	11	17	22	23	29	42	49	0.96	1.19	10.8	13.4	92	202	132	137	4.3	6.4	1.2	2.3	7	104	142	50	66	11.4	3.7
0	1	1	1	0	0	0	0	43.3	180.3	110	33.8	82	0	2	14	7.2	11.5	26	164	4	6.5	19	19	23	23	18	34	0.78	1.59	1.5	3.6	111	208	136	141	3.6	7.4	0.9	4	502	75	122	38	58	61.1	60.8
0	1	1	1	1	0	0	0	83.1	167.6	73	26	24	0	5	4	7.5	13.6	259	394	9.2	22.7	12	12	20	27	11	13	0.88	1.16	1	1.4	82	182	137	146	3.7	5.8	1.2	1.9	1115	78	142	39	61	7.8	6.2
0	1	1	0	0	0	0	0	80.1	182.9	94	28.1	38	0	5	6	7.1	14.9	154	264	6.9	9.8	13	20	25	25	11	19	0.93	1.26	0.7	1.2	77	237	137	143	3.2	5.4	1.1	1.7	995	83	154	40	73	17.8	5.6
0	0	1	0	0	1	0	0	300.1	152.4	50.8	21.9	37	0	6	6	8.9	10.9	138	189	12.6	16.4	10	11	18	21	19	19	1.09	1.31	0.9	1	95	250	135	138	3.9	5.4	2	2	1217	71	134	32	54	11.1	4.2
0	0	1	1	0	0	0	0	70.6	157.5	61	24.6	33	0	4	6	7.4	14.4	93	191	2.9	8.7	14	15	22	26	15	18	0.9	1.15	0.6	0.7	113	197	136	144	3.8	4.8	1.2	2.1	3094	77	147	42	72	5.7	4.7
0	1	1	1	0	1	0	0	64.9	175.3	76.6	24.9	33	0	4	6	6.5	12.8	157	206	10.5	10.5	13	13	27	29	16	16	0.91	1.2	0.9	1	85	159	139	146	3	6	0.7	1.9	4555	74	118	39	78	18.5	14
0	1	1	1	0	1	0	0	60.3	180.3	99.7	30.7	32	0	3	2	14.2	14.9	190	190	9.8	9.8	14	14	25	25	17	17	1.28	1.28	1.3	1.3	87	101	132	135	3.6	3.9			1825	105	167	37	84	13.2	4.5
0	0	1	1	0	0	0	0	76	154.9	75	31.2	31	0	5	4	9.4	13.7	265	553	9.2	17.5	13	14	23	27	9	14	1.05	1.41	0.4	0.5	85	139	132	137	2.7	4.6	1.1	1.3	1355	91	141	35	60	4.6	2.8
0	1	1	1	0	0	0	0	68.8	175.3	72.4	23.6	24	0	5	9	6.1	10.9	88	112	5.1	5.1	11	11	28	28	22	22	1.07	1.31	1.2	1.2	97	267	136	141	3.7	6.4	1.2	1.6	2185	87	136	43	61	17.2	13.2
0	1	1	0	1	0	0	0	73.3	177.8	80	25.3	27	0	4	5	6.8	11.1	104	135	5.9	6.8			27	27	19	19	1.02	1.22	0.8	0.8	101	190	135	136	3.3	5.6	1.2	1.8	2485	85	144	37	67	5.8	2.9
0	1	1	1	0	0	0	0	34.3	193	110	29.5	29	0	1	5	6	12.6	163	211	8.4	11.2	13	13	26	28	11	12	0.82	1.25	1.2	1.2	80	217	131	137	2.6	4.4	0.7	2.5	4075	73	145	39	86	11.7	6.6
0	0	1	1	0	1	1	0	72		62		29	0	4	1	11.3	11.5	209	213	3.8	4.8	11	13	27	29	12	14			0.5	0.6	93	107	138	141	3.9	3.9	1.1	1.2	1020	96	134	33	53	27	11.6
0	0	1	1	0	0	0	1	20.5	177.8	75	23.7	50	0	2	5	8.8	12.3	116	264	9.2	16.6	13	13	20	23	4	8	1.01	1.8	0.4	0.7	53	188	132	150	3.2	5.2	1	1.4	8710	74	186	40	115	1.1	1.8
0	1	1	0	0	0	0	0	48.5	188	98	27.7	30	0	1	7	7.3	11	158	189	9	9			30	30	18	19	0.97	1.25	1.2	1.5	75	212	136	140	3.4	4.9	0.6	2.4	4110	96	127	51	74	14.2	8
1	0	1	1	0	0	0	0	72.1	154.9	48.9	20.4	48	0	4	4	6.5	11.3	38	207	11.6	13.5	19	19	22	22	19	19	1.02	1.4	0.8	0.8	121	220	138	143	3	5.9	1.2	2.5	1035	101	131	53	88	43	24.2
0	0	1	1	0	1	0	1	79.4	162.6	75	28.4	43	0	6	2	8.6	10.1	140	140	10.4	10.4	12	12	32	32	33	35	1.01	1.01	0.7	0.7	91	201	140	140	3.1	4	1.1	1.1	1428	87	132	39	57	9.6	8.7
0	1	1	1	0	0	0	0	70.9	182.9	90	26.9	62	0	5	10	5.2	14.1	60	138	7.7	7.7	11	11	27	27	16	24	1	1.58	1.1	1.7	85	226	135	139	3.8	6.1	0.7	0.8	3145	29	185	23	83	14	6.9
0	0	1	1	0	0	0	1	72.1	160	61.9	24.2	26	0	5	7	5.9	12.4	101	183	11.1	13.2	9	9	24	25	11	13	1.07	1.3	0.6	0.6	70	193	137	141	3.9	6.1	1.2	1.7	2537	46	160	34	61	3.3	3.3
0	1	1	0	0	0	1	0	72.7	170.2	84	29	25	0	5	5	7.4	11.8	62	175	14.1	24			20	20	13	15	1.09	1.28	0.9	1.1	77	171	135	139	3.7	5	1.2	2	1700	82	133	28	63	18	2.3
1	1	1	1	0	0	0	0	57.5	170.2	113.6	39.2	45		3	10	7.7	13.6	109	146	7	9.4			21	23	16	21	0.99	1.17	0.8	1.5	112	186	136	143	3.5	5.4	1.1	2	1014	90	144	46	79	11.5	7.6
0	1	1	1	1	0	0	0	67.4	170.2	81	28	86	48	4	9	7.4	14.6	113	220	7.8	19.2	12	12	21	21	13	17	1.02	1.31	0.9	1.1	111	174	138	144	3.5	7.4	1.2	2	1922	81	132	46	61	16.9	3.9
1	0	1	1	0	0	1	0	70.7	154.9	59	24.6	19	0	4	2	7.3	11	90	438	5.1	8.3	13	14	27	28	10	13	1.07	1.25	0.5	0.6	95	177	134	145	3.4	4.7	1.5	3.8	711	101	154	62	85	12.2	5.8
1	0	1	1	0	0	0	0	72.1	157.5	80	32.3	28	0	4	6	7.1	11	89	145	6.2	12.6	13	13	25	25	14	16	0.84	1.26	0.9	1.3	81	179	135	145	4	6.4	1.1	1.5	951	105	149	55	75	10.1	7.2
0	1	1	0	0	1	0	0	60.4	175.3	74	24.1	25	0	3	1	7.1	12.9	242	272	10.3	17.5	13	13	26	28	11	12	0.99	1.54	0.7	0.8	89	200	140	143	3.1	5.8	1.1	1.3	3045	80	124	54	77	4	2.4
0	1	1	1	0	0	0	0	63.3	172.7	99.1	33.2	54	0	4	13	7.8	12.1	53	167	5.6	12.4	14	22	18	23	50	66	0.97	1.12	3.6	5.6	87	155	129	141	3.2	4.9	1.4	2	2125	84	163	43	95	12.8	2.9
0	1	1	1	0	0	0	0	45	185.4	100	29.1	28	0	1	3	7.2	13	166	210	9.6	16.1	12	12	25	26	13	14	0.82	1.21	0.7	0.7	93	187	135	138	2.2	6.4	1.1	1.4	2880	103	139	46	72	6.8	1.8
0	1	1	1	0	0	0	0	43.7	172.7	77.3	25.9	44		1	3	8.6	14.5	191	204	9.1	22	9	9	23	27	10	10	0.96	1.15	1	1	79	142	134	141	3.2	6.6	1.3	1.8	2758	84	149	46	74	5.2	2.8
0	1	1	1	0	0	0	0	37	175.3	83.6	27.2	71	48	1	11	9.4	13.8	114	188	8.8	15.8					13	17	1	1.31	1	1.1	80	213	139	142	3.6	7.9	1.1	1.3	3540	54	126	27	67	9.2	5
0	1	1	1	0	0	0	0	69.3	190.5	88	24.2	30	0	3	3	8.7	12.3	85	152	3.7	11	7	7	22	24	17	17	1.02	1.15	0.7	0.8	77	179	132	139	3.9	5	1.2	1.5	1590	85	152	44	67	6.8	5
0	1	1	1	0	0	0	0	52.8	177.8	75	23.7	25	0	3	4	6.2	14.1	69	239	6.8	14.9			26	26	14	18	0.95	1.15	0.9	1	106	184	134	144	3.9	8.2	1.1	1.9	1434	75	142	47	76	7.7	2.5
0	0	1	1	1	0	0	0	66.5	160	65	25.4	39	0	3	5	7.2	11.6	121	336	4.1	9	9	14	26	27	6	8	1.01	1.36	0.6	0.6	94	146	139	144	2.7	5.3	1.3	1.6	3249	84	125	44	83	6.5	3.5
0	0	1	1	0	1	0	0	77.1	157.5	68.2	27.5	83	48	4	10	6.7	12.2	137	169	11	15.2	11	11	20	21	11	15	1.02	1.2	0.5	0.5	101	174	134	139	3.9	6.8	1.3	1.5	1500	88	201	51	101	10.3	6.5
0	0	1	1	1	0	0	0	65.1	175.3	56.2	18.3	88	48	3	8	6.6	11.9	246	261	10.9	12.1	10	10	24	25	19	21	1.09	1.3	0.8	0.9	90	164	136	141	3.9	5.9	1.2	1.3	2585	82	143	47	76	4.9	1.9
0	1	1	1	0	0	0	0	27.3	170.2	79	27.3	29	0	1	1	14	15.1	340	389	7.6	11.1	16	19	24	27	14	16			1	1.1	104	149	140	141	3.9	4.6	1.2	1.2	2650	99	135	44	74	7.7	3.8
0	1	1	1	0	0	0	0	58	175.3	78.9	25.7	27	15	4	5	7.8	13.5	135	188	10.4	11.7	10	10	23	23	12	13	0.93	1.18	1	1	102	172	136	139	3.1	5.8	1.4	1.5	2290	89	162	61	83	8.2	2.3
0	1	1	1	0	1	0	0	68.9	157.5	67.3	27.1	27	0	3	8	5.9	12.9	88	194	6	7.9	11	11	24	24	19	22	0.9	1.25	1	1.2	82	158	131	140	3.5	7.5	1.2	1.7	2653	62	134	44	81	15.2	10.8
1	0	1	0	0	0	0	0	77.5	160	55.1	21.5	84	0	10	15	6.4	11.1	98	164	12.5	18	16	16	14	19	45	50	1.07	1.26	1.4	2	68	275	131	137	4.6	8.7	1.7	2.2	129	56	138	30	59	46	43.3
1	1	1	1	0	0	0	0	47.9	177.8	100	31.6	45	0	1	5	9.1	13	146	157	8.6	11.9	11	13	23	24	20	22	0.88	1.21	1	1.1	97	208	137	141	3.5	5	1.4	1.6	1310	89	132	43	74	7.5	1.5
1	1	1	1	1	0	0	0	79	175.3	83.9	27.3	55	0	4	5	9	12.8	181	186	5.5	5.5			24	24	24	24	1.16	1.42	1	1	93	231	140	144	2.8	5.9	1.2	1.3	1742	70	176	40	79	5.6	3.6
1	1	1	1	1	0	0	0	57.5	175.3	88.6	28.8	57	0	2	7	8.8	12.6	99	135	14.5	18.2	12	12	22	22	31	32	1.05	1.4	2.2	2.4	100	341	136	140	4	6.6	1.1	1.5	1155	82	151	55	86	5.2	2.4
1	0	1	1	0	0	0	0	48.1	157.5	75	30.2	50	0	3	9	6.5	14.6	153	224	9	22.7	10	27	14	27	18	20	0.99	1.25	1	1.3	83	366	134	147	3.3	6.5	1.2	1.5	923	84	136	44	72	27.2	21.3
0	1	1	1	0	1	1	0	61	182.9	80	23.9	70	0	3	12	7.3	14.2	52	206	3.9	15.3	10	10	23	25	22	26	1.01	1.29	0.8	1.3	78	193	133	143	3.5	6.4	1.3	2.6	1800	71	160	42	77	22.7	17.6
0	0	1	1	0	1	0	0	77.1	162.6	79.6	30.1	14	0	4	7	8.1	13.5	94	129	6.6	11.9	10	11	24	24	12	14	0.71	1.27	0.6	0.6	89	149	136	142	2.9	5	1.2	1.3	2940	88	151	50	92	6.2	3.4
0	1	1	1	0	0	0	0	56.3	172.7	62.6	21	37	15	3	3	8.6	12.3	165	203	11.6	13.7	8	8	23	25	9	11	1.01	1.22	0.6	0.7	86	148	134	139	3.2	5.4	1.1	1.4	2840	63	142	34	70	13	1
0	1	1	1	0	0	0	0	31.7	182.9	90.9	27.2	40	16	1	7	7.1	11	166	297	13.4	19.3	11	11	22	23	12	15	1.08	1.27	1.3	1.8	97	135	132	138	4.3	5.5	1.4	1.7	1685	91	125	47	76	4.7	1.9
0	1	1	1	0	0	0	0	54.5	182.9	93	27.8	34	0	2	5	8.9	12.5	101	139	4	6.4	9	13	21	26	15	18	1.05	1.19	1.1	1.5	88	199	141	146	3.8	6.2	1	1.4	1430	85	144	41	66	8.8	6.9
0	1	1	1	0	1	0	0	62.4	182.9	91.6	27.4	32	0	3	3	7.9	16.4	110	210	3.4	5.9	7	16	23	33	14	16	0.79	1.17	1	1.2	62	163	134	142	3.6	6.8	1.1	1.4	2040	85	127	41	61	4.7	2.5
0	0	1	1	0	0	0	0	40.7	165.1	70.2	25.8	40	3	2	6	7.9	13.6	60	85	12.4	14.4	14	18	26	28	15	19	1.03	1.23	1	1.1	86	203	139	149	2.8	4.9	1.4	1.5	1840	88	133	45	62	16.9	5.5
0	1	1	1	0	0	1	0	72.6	170.2	80	27.6	47	0	4	6	7.3	13.6	147	254	6.1	19.1	12	16	19	27	18	20	1.06	1.28	1.3	1.4	91	240	133	144	3.6	5.4	1.1	1.2	944	97	155	46	81	8.9	7
0	1	1	1	0	0	0	0	73.3	175.3	95.1	31	32	0	4	2	10.3	13.3	210	255	8.2	11.6	10	12	26	27	16	22			0.9	1.2	89	153	133	137	4.6	5	2.2	2.4	1450	91	138	42	89	6	3.1
0	1	1	0	1	0	0	0	85.4	175.3	76.2	24.8	27	0	5	5	6.1	11.2	124	254	3.8	5.7	9	14	21	23	11	17	1.07	1.14	0.5	0.7	82	132	130	135	3.8	6.9	1.2	1.5	2435	90	156	43	77	6.2	2.2
1	1	1	1	0	1	0	0	80	185.4	91	26.5	48	0	5	8	7.3	13.9	101	147	6.2	8.8	12	13	21	22	19	23	0.87	1.3	1.2	1.5	89	186	140	144	3.7	6.3	1.3	1.9	1128	85	140	44	77	12	3.3
0	1	1	1	0	1	0	0	40.8	172.7	86	28.8	17	0	2	10	10	12	103	129	4.3	5.6	10	10	23	27	13	18	1.12	1.4	0.9	1	87	140	136	141	3.8	5	1.5	1.6	1965	99	130	53	73	8	1.2
1	0	1	1	0	0	0	0	79.5	157.5	65	26.2	40	0	4	4	6.2	11.8	164	335	12.4	23.5	14	16	21	22	21	27	1	1.21	0.9	1.1	103	187	130	135	4.5	5.6	1.1	1.5	1030	74	152	48	88	7.5	2.6
0	1	1	1	0	0	0	0	55.5	172.7	82	27.5	37	0	2	7	9.6	16	145	216	7.7	10.3	16	17	22	29	28	31	0.96	1.33	1.4	1.5	90	189	139	144	3.2	5.5	1	1.4	1340	89	120	46	65	5.7	3.6
1	1	1	1	0	0	0	0	49.2	172.7	86	28.8	72	0	1	12	6.2	14.1	23	259	8.2	17	17	26	10	23	14	21	0.83	1.88	1.4	1.9	54	229	132	148	4.6	8.8	1.3	2.6	10	63	111	41	81	0.4	0.6
0	1	1	1	0	0	0	1	38	170.2	81.6	28.2	49	0	2	10	5.9	11.8	96	278	5.1	8.8	11	15	21	26	17	23	0.95	1.45	1.2	1.5	135	231	135	144	4.5	7.7	0.9	1.7	1038	66	153	51	88	10	10.1
0	0	1	0	0	0	1	1	78.3		60		21	3	9	6	11.1	13.8	112	158	5.7	6.8	10	12	22	22	7	11	0.94	1.13	0.9	1	116	147	134	139	3.8	5.2	1.1	1.3	1500	106	226	48	80	33.8	4
0	1	1	1	0	1	0	0	37.3	188	150	42.5	92	48	2	10	10.2	17.4	182	346	14.3	26.3	12	15	22	23	26	28	1.05	1.19	1.2	1.4	114	171	136	144	5	6.7	1.1	1.3	788	85	129	49	64	22.1	19.9
0	0	1	0	0	0	1	0	59.8	167.6	96	34.2	32	0	3	1	10.8	10.8	261	261	14.6	14.6	15	16	24	25	17	19			0.8	0.8	198	307	134	136	3.7	4.1	1.1	1.1	1295	92	182	42	129	7.9	6
0	1	0	1	0	0	0	0	50.9	170.2	66.6	23	36	0	3	3	7.7	12.4	126	138	9.2	12.1	8	8	21	25	15	16	1.02	1.22	0.9	1	80	205	136	138	3.3	4.9	1.3	1.3	1480	78	134	44	83	5.3	1.2
0	0	1	0	0	0	1	0	82.6	167.6	57	20.3	41	0	6	6	9.4	9.8	148	173	4.3	8.9	9	13	28	32	18	27			0.7	1.2	118	188	139	141	3.8	4.1	1.4	1.6	1682	93	166	39	67	8.2	0.7
0	1	1	0	0	0	1	0	72.9	185.4	77	22.4	43	0	4	6	11.2	12.4	164	189	14.4	22.5	15	18	21	22	14	28	1.12	1.18	0.8	0.9	139	194	134	139	3.5	3.8	1	1	195	95	155	38	68	7	7.2
1	0	1	0	0	0	1	1	72	154.9	72.5	30.2	66	0	6	6	12	13.6	236	257	10.2	12.2	16	17	26	27	34	40	1.2	1.2	8	9.3	82	143	134	136	4.8	6.5	1	1.1	110	105	168	31	51	2.3	1.3
0	1	1	0	0	0	1	0	38	177.8	119	37.6	37	3	1	2	10.2	14.2	218	381	8.3	16.2	9	13	23	30	19	19	0.97	1.27	1	1.5	96	188	139	143	3.2	4.5	1.1	1.4	1175	82	201	62	120	2.7	2.7
0	0	1	1	0	0	0	1	65.3	172.7	70	23.5	41	0	3	8	5.8	10.8	98	174	6.3	17.8	6	9	24	37	8	11	0.92	1.25	0.9	1	80	463	133	141	3.4	6	1.1	1.4	2495	80	136	42	101	14.1	2.3
0	1	1	0	0	0	1	0	300	162.6	63.4	24	56	0	7	2	9.1	12.4	176	223	6.1	9.7	9	14	24	28	14	23	1.05	1.21	1.1	1.4	55	210	135	141	3.3	4.5	1.1	1.2	1805	92	190	36	76	8.5	5.6
0	1	1	0	0	0	1	0	69.3	177.8	133	42.1	32	0	3	0	8.7	9.9	273	321	8.8	12.3	12	14	24	25	20	21	1.13	1.13	0.9	1.1	99	140	139	143	3.4	4	1.4	1.4	1235	120	198	55	78	4.2	2.2
0	1	1	1	0	0	0	0	26.2	188	97.7	27.7	23	0	1	1	13.6	13.9	257	282	9.8	11.2	14	14	24	25	14	16	1.15	1.15	0.9	0.9	106	128	137	139	3.9	4.6	1	1.1	1600	75	139	48	93	10.8	8.1
1	1	1	1	0	0	0	0	49.4	182.9	90	26.9	47	0	1	9	8.2	14	123	230	11.5	19.3	10	15	23	25	20	21	0.92	1.22	2	2.5	82	206	139	142	3.2	7.9	1	1.6	970	95	140	54	93	14.3	7.6
0	1	1	0	0	0	1	0	41.4	182.9	80	23.9	13	0	2	3	8.9	11.6	323	411	8.2	11.8	11	11	27	28	7	9	1.04	1.18	0.9	0.9	95	123	135	138	3.6	5.2	1.2	1.6	6050	91	159	50	94	4.2	2
0	0	1	0	0	0	1	0	72.9		70		39	13	6	2	8.3	10.1	178	204	1.9	2.3	13	13	20	20	8	10	1.13	1.27	0.5	0.6	94	146	135	138	2.9	4.2	1.1	1.1	3170	105	159	53	79	4.4	1.3
1	0	1	0	0	0	1	0	71.4	160	76	29.7	24	0	5	5	7.7	11.1	139	191	9.1	16.5	12	14	21	24	16	20	1.02	1.14	0.7	0.8	100	143	134	141	3.7	4.8	1	1.2	1040	90	133	47	88	5.3	3.1
0	1	1	0	0	0	1	0	64.7		77		21	0	4	2	11.5	11.6	249	280	5.7	8.5	13	15	23	23	18	18			1	1.1	89	157	136	138	3.9	4.2	1.1	1.2	2170	115	178	54	97	4.2	2
0	0	1	0	0	0	1	0	58.5	160	62.1	24.3	31	0	4	2	11.3	11.3	284	311	9.5	10.1	12	13	25	26	14	19			0.8	0.9	85	96	136	138	3.5	4.2	1.1	1.2	1565	113	157	44	68	3.1	2.2
0	0	1	0	0	0	1	0	87.9	154.9	76.1	31.7	43	3	7	2	11.9	13.9	177	203	8.8	8.8	17	18	21	24	22	25			0.9	1.1	111	138	137	140	4.2	4.7	1	1.1	925	94	156	30	73	12	9.8
0	0	1	0	0	0	1	0	72.3	162.6	95.3	36.1	27	0	5	1	8.9	11.6	268	380	8.7	12.4	13	15	24	30	11	19	1	1.12	0.7	1	95	157	136	142	3.3	5.7	1	1.1	3860	92	170	45	110	2.6	1.7
0	0	1	0	0	0	1	0	46.1	162.6	74.5	28.2	30	0	1	2	11	12.4	149	191	3.5	6.1	11	16	22	31	6	10			0.7	0.7	88	97	136	141	3.2	3.9	0.9	1	1050	80	121	32	77	10.9	3.2
0	0	1	0	0	0	1	0	46.1	170.2	74	25.6	23	0	1	1	9	9.8	166	183	3.9	4	13	13	23	23	10	12			0.4	0.5	94	114	132	139	3.7	4			2020	123	158	49	73	10.9	3.3
0	1	1	0	0	0	1	0	74.8		59		30	0	5	3	9.9	10.2	124	130	5.5	13.7	9	13	26	28	19	22			0.8	0.9	109	144	139	140	3.9	4.3	1	1	1415	115	169	43	64	3.4	1.1
