# Supplementary material for: Machine Learning Model-Based Prediction of In-Hospital Acute Kidney Injury Risk in Acute Aortic Dissection Patients
Source: Rev Cardiovasc Med. 2025 Feb 21;26(2):25768. doi: 10.31083/RCM25768 (PMC11868902; doi:10.31083/RCM25768)
Supplement: Supplementary file 1 [file 2153-8174-26-2-25768-s1.zip › MIMIC-IV-data.csv]

AKI	Gender	Extracorporeal circulation auxiliary to open heart surgery	Resection of vessel with replacement, thoracic vessels	Open heart valvuloplasty of aortic valve without replacement	Open and other replacement of aortic valve with tissue graft	Endovascular implantation of graft in thoracic aorta	Death	Age	Height	Weight	BMI	APSIII.score	GCS.score	Charlson.comorbidity.index	SOFA.score	HB.min	HB.max	PLT.min	PLT.max	WBC.min	WBC.max	AG.min	AG.max	BC.min	BC.max	BUN.max	BUN.min	Ca.min	Ca.max	Creatinine.max	Creatinine.min	GLU.max	GLU.min	Na.min	Na.max	K.min	K.max	INR.min	INR.max	Urine.output	Sbp.min	Sbp.max	Dbp.min	Dbp.max	Length.of.Stay	Los.of.ICU
0	1	1	1	0	0	0	0	48.9	170	79.3	23.3	18	15	2	1	12.5	13.4	205	223	11.3	12.5	12	17	22	27	15	11	8.8	8.8	1	0.8	111	99	137	139	3.5	4.1	1	1.1	4325	101	136	56	83	3.8	2
0	1	1	1	0	0	0	0	84.5	170	81.8	24.1	36	15	6	2	11	12.3	172	186	10.4	10.5	14	18	22	25	38	37	8.7	9.5	1.3	1.3	83	78	139	141	3.8	3.9	0.9	0.9	2010	111	143	35	59	2.5	1.4
1	0	1	0	0	0	0	0	83.2	152	62	20.4	34	15	6	7	7.2	7.2	403	403	8.2	8.2	15	15	25	25	23	23	7.9	7.9	0.9	0.9	122	122	137	137	3.7	3.7	2.6	2.6	300	90	128	48	66	34.1	34.1
0	1	1	1	0	1	0	0	66.7	175	84	24	32	13	5	5	11	13	189	235	12.2	23.7	12	12	22	23	12	12	8.8	8.6	1.1	1	126	126	140	140	5.2	5.4	1.2	1.3	1480	87	137	46	72	6.6	4.9
0	0	1	1	0	0	0	0	81.4	157	70	22.3	54	14	8	4	12.6	12.6	119	119	8.5	8.5	16	16	24	24	15	15	8.3	8.5	0.9	0.9	92	92	139	139	3.6	3.6	1.4	1.5	1130	90	172	45	96	7.3	2.4
0	1	1	1	0	0	0	0	53.1	183	110.5	30.2	31	15	2	2	9.2	11.2	83	96	9.4	12.9	9	13	21	23	16	12	7.5	8.1	1.3	1.1	140	117	138	141	4.4	5.7	1.2	1.6	950	86	153	53	81	7.8	3
0	0	1	0	1	0	0	0	77.9	160	61	19.1	29	15	3	1	13.2	13.2	197	197	6.5	6.5	15	15	21	21	10	10	8.7	8.7	0.7	0.7	89	89	136	136	4.1	4.1	1	1.1	1385	89	133	38	95	3.7	1.9
0	1	1	1	0	0	0	0	58	173	77.2	22.3	37	15	2	5	7.1	10.4	114	147	12.3	27.3	16	19	20	22	11	9	7.8	7.8	0.4	0.4	143	106	138	138	4.1	4.3	1.8	1.8	1170	90	126	43	60	7.2	2
0	0	1	1	0	0	0	0	85.4	163	69.1	21.2	38	15	6	2	9.4	11.6	105	114	9.3	11.8	13	15	23	27	22	20	8.1	8.1	1.1	1	200	159	136	138	3.9	3.9	1.1	1.1	958	90	154	38	72	9.6	4.3
0	1	1	1	0	0	0	0	78.4	165	74	22.4	86	3	5	15	7.2	10.1	67	123	4.8	6.9	12	16	23	25	18	16	8.6	8.6	0.7	0.6	128	91	137	141	3.5	4	1.4	2.2	1488	72	155	47	81	17.3	12.1
1	1	1	0	0	0	0	0	55.7	178	135	37.9	26	15	4	3	12.8	14.1	149	159	11.5	12.7	13	13	26	31	26	18	8.4	8.8	2.1	1.4	121	118	141	142	3.5	3.7	1.2	1.2	1350	112	165	54	95	10.1	2.9
0	1	1	1	0	0	1	0	49.6	183	78.4	21.4	35	15	0	1	12	13.7	143	198	14.5	17.4	13	17	23	25	19	16	8.3	8.9	0.8	0.6	130	100	136	140	3.8	4.8	0.9	0.9	1975	66	169	43	65	16.5	6.4
0	0	1	1	0	0	0	0	72	152	86.6	28.5	35	15	10	1	13.1	14.4	276	314	9.1	11	14	15	24	25	18	16	9.1	9.1	0.6	0.6	92	91	140	141	4.1	5.1	1	1	1375	99	141	40	78	2.7	1.5
0	0	1	1	1	0	0	0	72.2	155	48.3	15.6	38	15	5	8	11.1	11.1	394	394	20.7	20.7	10	10	26	26	24	24	9.5	9.5	1.2	1.2	170	170	143	143	4.6	4.6	1.5	1.1	390	96	134	45	82	9.5	2.7
0	1	1	0	0	0	0	0	56.2	183	79.5	21.7	35	13	11	4	11.2	12.7	176	231	9.3	13	8	15	21	25	26	23	9.2	9.8	1.8	1.8	113	83	136	138	4.9	5.4	1.1	1.1	1405	83	156	59	95	17.8	4.6
0	1	1	1	0	0	0	0	52.1	165	64.1	19.4	34	15	1	2	8.3	10.7	424	500	7.4	8.3	17	19	24	27	20	12	8.8	9.9	1.6	1.1	117	93	135	137	3.9	5.4	1.3	1.4	1200	85	146	45	81	4.8	4.3
1	0	1	1	0	0	0	0	88.8	188	71.4	19	55	14	13	3	13.4	15	278	317	16	27.7	13	17	19	21	22	18	8.4	8.9	1.8	1.3	195	155	129	138	4.3	4.7	1.7	2.2	1341	77	121	41	85	10.1	5.8
1	1	1	1	0	0	0	1	63.8	178	128	36	58	15	6	12	7.7	13.1	77	179	10.7	15.3	17	23	18	22	22	16	11.2	11.2	2.6	1.5	183	180	149	150	3.6	4.3	1.3	1.9	593	75	126	33	68	20	13.1
0	0	1	1	1	0	1	0	81.7	152	66	21.7	40	6	8	11	9.4	10.5	141	219	6.7	8.9	15	17	21	23	31	27	8.6	9	1.8	1.7	174	116	138	141	4.4	4.9	1	1	1030	74	145	48	88	7.5	2.5
1	1	1	0	0	0	0	0	62.7	170	86	25.3	45	15	4	4	9.3	10.6	166	168	9.8	10.6	12	12	26	28	34	32	8	8.2	1.1	1.1	162	110	140	141	3.4	4	1.3	1.3	2920	97	144	28	61	27	5.8
1	1	1	1	0	0	0	0	48	173	110.3	31.9	70	15	1	3	9.7	12.6	107	196	7.5	10.5	14	19	21	29	23	11	8.4	8.8	2.3	0.8	132	125	139	148	3.9	5	1.1	1.4	628	95	152	35	93	25.2	14.3
0	1	1	1	0	1	0	0	56.4	170	90	26.5	20	14	2	2	15.6	16.3	182	189	12	15.1	10	14	24	26	10	7	8.7	8.8	0.9	0.9	114	110	136	137	4.1	4.3	1	1	1475	95	146	45	94	2.6	1.5
0	0	1	1	0	0	0	0	80.6	170	112.5	33.1	37	14	6	4	12.9	12.9	119	119	7.1	7.1	9	9	30	30	17	17	8.4	8.4	1.6	1.6	92	92	145	145	4.6	4.6	1.2	1.2	820	83	113	36	71	8.7	3.8
0	1	1	1	0	0	0	0	61.1	180	100	27.8	58	4	3	8	9	14.9	112	133	6.8	10.3	11	14	22	26	27	19	8	8	1.6	0.9	145	141	140	143	4.1	5.4	1.2	1.7	607	102	148	45	65	8.3	5.4
0	1	1	1	1	0	0	0	61.7	175	77.5	22.1	29	15	3	6	7.1	11.9	144	177	5.6	18.2	8	9	23	24	10	9	8.2	8.6	0.7	0.6	81	81	139	139	4.3	4.6	1.4	1.8	1323	91	135	54	79	5.2	1.1
0	0	1	1	0	0	0	0	41.9	183	91.1	24.9	14	15	1	2	5.5	11.5	114	198	6.1	13.9	12	12	24	25	16	15	9.1	9.4	1.1	1	145	143	136	136	3.8	3.8	1.1	1.1	1700	92	159	51	84	2	2
0	1	1	1	0	0	0	0	57.3	183	139	38	15	15	4	1	15.6	15.8	159	163	6.1	7.2	12	15	24	25	14	13	8.4	8.8	0.8	0.7	110	87	131	133	4	7.4	1	1	1800	97	144	61	111	6.7	1.7
0	0	1	1	0	0	0	0	58.8	168	107.3	31.9	17	13	2	1	11.7	12.6	366	412	9.5	10.8	10	15	27	30	9	8	8.6	8.6	0.5	0.4	128	123	135	136	3.2	3.7	1.2	1.2	1101	86	130	45	91	7.8	1.7
0	1	1	1	1	0	0	0	92	170	76	22.4	49	12	8	4	8.7	9.9	268	309	8.2	19.2	9	16	19	21	24	23	8.4	8.8	1.6	1.4	163	161	133	134	4.7	5.2	1.3	1.5	2050	114	190	35	58	22.3	5.3
1	1	1	1	0	0	0	0	72.2	175	81	23.1	34	15	4	4	11.1	11.4	125	128	8.4	10	12	14	27	27	17	14	8.5	9.3	0.9	0.8	114	107	140	141	3.8	4	1.1	1.1	2190	72	146	43	76	5.2	1.1
0	1	1	1	0	0	1	0	78.7	173	69	19.9	28	15	4	2	11.3	11.3	125	125	11.5	11.5	16	16	20	20	20	20	8	8.3	0.8	0.8	107	107	137	137	4.2	4.2	1.1	1.1	1140	109	152	37	72	5.9	1.2
0	0	1	1	0	1	0	1	67.7	183	74.3	20.3	34	15	5	1	13.3	13.9	217	233	7.9	8.4	14	15	21	24	25	16	8.4	8.6	1.1	0.9	125	103	137	138	3.7	3.9	1.1	1.1	1250	96	131	44	81	10.8	2.9
1	0	1	1	0	0	0	0	81.8	165	107.1	32.5	71	14	9	8	9.7	11.4	190	262	14.1	20.2	8	12	22	25	39	37	8.4	8.6	2.2	1.8	305	180	144	146	4.7	5.3	1	1.1	847	89	179	31	82	21.5	21.6
0	1	1	1	1	0	0	0	80.7	173	98.3	28.4	25	15	5	4	13.6	16.4	177	183	6.5	8	14	18	25	29	16	13	8.9	9.1	0.8	0.7	128	94	139	139	3.5	3.8	1.1	1.1	1750	101	153	46	74	1.1	1.1
0	1	1	1	0	0	0	0	67.5	170	74.8	22	35	14	3	5	5.3	7.3	180	206	6.9	7.8	11	11	26	26	23	23	8.7	8.7	1.9	1.9	95	95	139	139	4.7	4.7	2.7	2.7	78	111	206	64	106	6.8	2.9
0	1	1	1	0	0	0	0	70.4	183	80.7	22	34	3	7	12	11.7	12.6	178	182	6.9	11.8	14	15	21	21	19	15	8.1	8.1	0.9	0.5	109	108	131	136	3.9	4.2	1.2	1.4	1550	85	111	40	53	16.7	1.5
0	1	1	1	0	1	0	0	62.6	165	65	19.7	45	15	3	5	11.8	13.9	147	161	7	7.1	13	14	24	29	18	17	8.6	8.6	1.1	1	101	82	139	139	3.5	3.7	1	1.1	200	86	151	43	109	1.8	1.7
1	1	1	1	0	0	0	0	63.7	175	112.6	32.2	97	3	4	13	8.1	11.3	82	154	5.3	12.8	13	15	25	28	25	22	8.8	9.2	1.5	1.2	170	149	140	144	4.4	4.7	1.2	1.8	995	88	155	55	94	19.9	6.7
0	0	1	1	1	0	0	0	67.4	163	70	21.5	57	14	2	4	8.6	10.2	90	139	11.4	22.5	12	17	22	24	35	29	7.8	8.4	1.2	0.6	126	110	138	141	4.5	5	1.5	2	1770	73	149	51	97	11.1	6.3
0	0	1	1	0	0	0	1	91.7	152	39.1	12.9	32	14	8	2	9.6	11.5	395	440	9.8	10.3	14	15	20	25	14	13	8.8	9.3	0.9	0.8	81	74	135	138	4.5	7	1.2	1.2	940	89	141	31	77	19	4.7
0	1	1	1	0	0	0	0	65	178	89.5	25.1	98	15	3	6	8.7	9.6	136	179	7.3	9.6	15	16	23	25	13	12	7.9	7.9	1.2	1.2	102	98	138	141	4	4	1.2	1.2	1360	105	192	42	62	4.7	1.6
1	0	1	1	0	0	1	0	65.5	173	75.2	21.7	39	15	3	8	5.9	10.8	98	174	6.3	17.8	6	9	24	37	11	8	7.4	8.6	1	0.9	463	80	135	141	3.4	4.6	1.1	1.4	2495	80	136	42	101	14.1	2.3
0	0	1	1	1	1	0	0	50.8	160	70.6	22.1	36	14	4	1	6.5	8.1	447	537	14.4	18.8	13	17	21	23	18	15	7.6	7.9	0.8	0.7	128	113	135	139	3.8	4.8	2.2	2.8	695	99	121	32	55	16	8.9
0	1	1	1	0	0	0	0	67.5	178	97.8	27.5	36	15	3	2	11.9	11.9	216	216	9.7	9.7	14	14	24	24	18	18	8.4	8.4	0.7	0.7	101	101	136	136	3.8	3.8	1.4	1.4	2195	104	148	45	69	2.1	1.1
0	0	1	1	0	0	0	0	77.4	168	60.7	18.1	31	14	8	2	10.1	10.3	304	305	7.4	8.7	11	15	25	26	13	13	8.9	9.7	0.7	0.7	114	108	137	141	4	7.9	1.2	1.2	1010	92	144	49	96	16.5	1.6
0	1	1	1	0	1	0	0	90	160	63.3	19.8	53	15	7	2	10.3	13.5	111	145	4.5	8.8	8	16	18	24	22	20	8.3	8.6	0.9	0.8	138	103	137	140	4	4.3	1	1.1	600	51	165	21	72	2.2	2.1
1	1	1	1	0	0	0	0	66.7	178	159.1	44.7	79	15	4	14	9.5	14.6	116	262	11.1	14.7	14	24	19	31	30	25	6.7	6.7	2.7	1.6	216	106	143	150	3.8	4.8	1.1	1.7	3600	75	111	48	70	2.4	2.6
0	1	1	1	1	0	0	0	83.1	178	72.8	20.4	38	13	8	3	10.5	11	177	237	9.6	12.7	15	15	22	24	21	19	8.7	8.7	1.3	1.2	153	129	136	139	4.3	4.4	1.1	1.1	1540	85	161	49	96	4.1	2.8
1	1	1	1	0	0	1	0	85.9	168	103	30.7	45	15	6	2	11.8	13.4	176	195	10.3	12.9	15	15	26	28	24	17	9.3	9.3	1.5	1	163	155	134	136	4.2	4.2	1.4	1.4	1115	90	152	37	72	2.4	1.3
0	1	1	1	0	0	0	0	53.9	178	74	20.8	25	15	7	2	12.5	12.5	341	341	8.8	8.8	13	17	25	25	21	19	8.9	8.9	2	1.9	201	157	141	143	3.6	3.7	1.2	1.2	805	139	140	63	72	39.4	12.9
0	0	1	1	0	1	0	0	76.7	152	75	24.7	29	14	10	1	10.8	10.8	223	223	13.3	13.3	10	10	22	22	23	23	7.8	7.8	0.9	0.9	79	79	142	142	3.7	3.7	1.1	1.1	1975	106	156	56	115	8.1	2.9
0	1	1	1	1	0	0	0	83.9	188	81.6	21.7	52	15	8	10	8	11.7	50	107	5.8	12.8	17	21	18	24	31	27	8.4	10.2	1.6	1.2	150	150	139	144	4	4.5	1.2	2.1	532	57	103	35	62	23.4	23.4
0	1	1	1	0	0	0	1	40.8	188	114.4	30.4	60	4	1	1	9.6	11.2	126	220	12.1	18.7	10	10	27	30	17	16	9	9.6	1.3	1.2	110	110	144	144	2.7	2.7	1.1	1.3	955	96	147	49	83	14.3	11.7
0	0	1	1	0	0	0	0	67.2	152	40.2	13.2	35	15	3	4	9.8	10.5	435	513	11.5	13.3	10	15	18	19	9	8	8.3	8.3	0.7	0.6	118	101	133	134	3.7	3.7	1	1.2	1500	96	177	50	95	12.8	3.1
0	1	1	1	0	0	0	0	70.9	178	124	34.8	26	15	9	3	7.5	7.9	214	234	10.3	10.9	14	16	25	27	11	8	8	8.2	0.7	0.6	142	109	135	138	3.7	4.5	1.2	1.2	1010	91	160	52	73	17.8	6.7
0	1	1	1	1	1	1	0	65.8	170	77	22.6	21	15	5	2	11.5	11.6	249	280	5.7	8.5	13	15	23	23	18	18	8.2	8.6	1.1	1	113	89	136	138	3.9	4.2	1.1	1.2	2170	122	178	54	97	4.2	2
0	1	1	0	0	0	0	0	51.2	173	93	26.9	33	15	4	3	9.8	13.3	127	198	3.1	12.7	15	17	22	25	28	23	9	9.5	2.5	2	121	121	140	142	4.4	4.4	1.1	1.4	690	105	176	49	82	7	2.1
1	1	1	1	0	0	0	0	39.3	191	150	39.3	50	15	3	13	11.8	14.9	109	177	19.1	29.2	14	14	23	24	20	17	9.4	9.4	2.2	1.3	152	152	141	141	4.3	4.4	1.3	1.6	1250	80	135	50	70	36.4	30.6
1	1	1	1	0	0	0	0	65.8	180	94.7	26.3	59	14	6	3	7.6	8.5	326	346	9.2	12.2	15	16	25	25	64	58	8.9	8.9	2	1.9	124	114	139	141	3.3	3.5	1.1	1.2	1450	102	143	59	74	12.6	2.7
0	1	1	1	1	0	0	1	78.4	165	60.5	18.3	34	14	4	2	12.1	14.2	183	234	12.1	14.2	11	12	24	26	15	12	8.3	8.4	0.8	0.7	202	126	134	137	4.4	9.4	1.1	1.1	1400	84	136	42	72	6.6	4.5
1	1	1	0	0	1	0	0	81.7	183	110	30.1	42	15	7	4	7.9	9.5	98	103	9.4	9.9	15	15	23	23	35	35	7.1	7.3	1.4	1.3	124	124	141	141	4.4	4.4	1.8	2.6	1570	91	164	30	109	12	3.3
1	1	1	1	0	0	1	0	25.4	170	56	16.5	58	15	4	9	6.2	11.1	52	400	9.2	19.5	20	36	11	22	91	60	9.7	9.7	12.9	8.2	168	117	132	140	5.3	9.4	0.8	1.8	2750	95	157	46	76	30.5	30.9
0	1	1	1	0	0	0	0	64.3	183	93.5	25.5	26	14	3	7	8.7	15.6	93	190	5.6	14.2	12	18	23	28	16	12	10.3	10.3	0.7	0.6	149	99	134	140	3.7	3.9	1.1	2	1405	83	162	45	75	6	2
0	1	1	1	0	0	0	0	75.2	170	78	22.9	55	15	7	4	10.9	11.5	235	251	11.3	12.6	10	10	29	31	21	19	7.6	7.9	0.9	0.8	115	115	138	139	4.5	4.9	1.7	1.7	1135	83	124	40	87	8.5	6.6
0	0	1	1	1	0	0	0	49.6	180	97.2	27	22	15	1	2	10.7	13.1	165	214	10.9	14.9	13	18	20	23	19	12	8.8	9.3	1.2	1	155	117	135	139	3.5	5.5	1.1	1.2	2265	92	147	48	92	6.8	4.7
0	1	1	1	0	1	0	0	40.5	188	85	22.6	27	15	1	3	8.2	13.3	91	201	10.6	16.1	10	13	25	26	19	17	7.9	7.9	1	0.8	127	121	138	141	4.1	4.8	1	1.6	1225	100	129	53	71	4.3	1.1
0	0	1	1	0	0	1	1	68.9	155	75.6	24.4	32	15	4	1	12.2	13.2	166	203	10.3	11.8	13	13	24	24	11	10	9	9.3	0.6	0.6	138	128	132	134	4	4.4	1.2	1.2	980	87	144	20	94	1.4	1.8
0	0	1	1	0	0	0	0	59.6	168	101.8	30.3	22	15	4	3	10.3	10.7	163	220	4.2	4.8	10	12	24	27	15	11	9.3	9.5	0.9	0.8	148	115	139	141	4.4	5	1	1	450	104	175	57	109	6.4	1.5
0	0	1	1	1	0	0	0	72.9	163	61.5	18.9	32	15	4	4	8.3	10.9	198	413	7.1	11	9	15	22	25	14	13	8.1	8.3	0.5	0.4	167	142	140	143	3.9	4.4	1.5	2	525	89	140	46	83	6.9	5.8
1	1	1	0	0	0	0	0	63.7	180	74.7	20.8	56	14	5	3	6.9	8.4	331	350	10.3	11.9	11	23	20	26	104	83	7.9	9.1	3.4	2.9	136	107	136	138	5.1	5.9	1.4	1.6	3330	137	176	47	93	16	3
0	1	1	1	0	0	0	0	67.1	165	73.5	22.3	20	15	3	2	13.6	13.6	233	233	9.4	9.4	17	17	24	24	29	29	9.2	9.2	1.3	1.3	100	100	139	139	3.3	3.3	2.4	1.8	3150	119	185	51	88	1.6	1
0	1	1	1	0	0	1	0	73.2	165	123.8	37.5	49	15	6	2	11.6	13.4	206	237	9.1	11.6	13	14	25	27	45	29	8.8	8.8	1.3	0.7	173	136	135	137	4.2	4.3	1	1	1200	92	156	41	79	9.4	7.4
1	1	1	1	0	0	0	0	66	188	96	25.5	22	15	6	3	11.2	13.1	117	138	13.3	19.4	13	16	22	23	31	22	8.1	8.4	1.4	1.2	137	90	137	142	2.9	3.6	1.1	1.2	1480	94	149	50	72	9	3.3
0	1	1	1	0	0	0	0	91.3	170	86	25.3	69	11	9	6	11.7	12	152	176	8.5	9.6	14	19	23	27	39	37	9	9	1.4	1.3	145	104	137	149	3.6	4.3	1.2	1.2	300	140	187	62	128	7.1	1.1
1	0	1	1	0	1	0	0	63.9	163	80.8	24.8	75	15	4	5	11.3	17.8	77	137	4.7	10.1	7	8	21	23	15	13	6.2	8.3	0.6	0.4	142	142	141	142	3.5	4.9	1.6	1.8	1606	73	115	47	73	15.9	1.8
0	1	1	1	0	0	0	0	68.6	191	96.5	25.3	28	15	4	3	8.7	9.9	85	152	3.7	11	7	7	22	24	17	17	7.2	8.1	0.8	0.7	81	81	139	139	4.2	4.2	1.2	1.5	1590	85	152	44	67	6.8	5
1	1	1	1	1	0	0	1	47.4	183	86	23.5	25	15	1	6	10.2	12.7	124	242	6.7	23.7	12	25	18	25	15	13	7.2	8.1	1.1	0.9	121	109	134	144	4.2	4.6	1.2	2	1470	93	131	53	73	5.1	2.1
0	0	1	0	0	0	1	0	78.8	163	80	24.5	54	10	5	3	9	10.4	150	171	6.5	8.5	8	12	22	26	16	13	7.7	7.8	0.9	0.7	100	89	131	138	3.7	4.3	1.2	1.2	1700	76	160	39	67	8.4	1.9
1	0	1	1	0	0	0	1	83.7	152	47	15.5	74	10	10	9	5.5	13.4	47	184	8.2	13.6	10	18	11	21	21	19	6.5	7.6	0.8	0.8	161	123	128	138	2.8	5.3	1	2.6	1675	77	159	46	101	6.1	6
0	0	1	1	0	0	0	0	74.1	157	81	25.8	60	15	12	12	7	9	85	113	7.6	10.9	19	26	13	16	17	15	12.8	13.6	1.5	1.2	219	212	145	146	3.7	4.1	0.8	1.4	365	87	161	31	56	55.7	55.7
0	0	1	1	0	1	0	0	66	168	80.6	24	29	14	4	5	8.1	12.6	119	163	5	10.8	11	15	22	23	10	7	8.5	8.9	0.8	0.7	209	94	138	143	4	5.2	1.3	2.2	3880	92	149	36	73	4.8	1.8
0	0	1	1	1	0	0	1	70.1	147	110.8	37.7	44	14	6	2	8.6	9.3	134	161	11	13.1	15	16	23	26	12	10	8.6	9	0.8	0.6	122	85	137	138	3.4	4.1	1.4	1.7	751	96	153	14	109	16	8.2
0	0	1	1	0	0	1	0	53.3	183	67	18.3	18	15	3	1	14.7	14.7	205	205	8.2	8.2	16	16	24	24	11	11	9.5	9.5	0.7	0.7	112	112	140	140	4	4	1	1.2	2235	83	154	60	99	1.2	1.1
0	0	1	1	0	0	0	1	86.2	160	58	18.1	48	14	7	9	12.2	13.3	122	151	8.3	12.1	10	13	21	23	18	14	7.5	7.9	0.9	0.9	162	151	139	141	3.9	4.1	1.1	1.2	1495	96	170	33	71	8.3	4
1	0	1	1	0	0	0	0	62	165	103.8	31.5	55	15	4	5	11.7	12.2	232	246	5.1	6.4	11	14	27	28	18	18	8.3	8.3	1.3	1.2	126	102	132	138	3.4	9.2	1.4	1.1	598	112	143	63	80	4.1	1.9
0	1	1	0	0	0	0	0	80.6	188	73	19.4	22	14	6	3	10.4	10.9	113	122	4.9	12.1	10	12	22	23	13	11	7.6	8	0.8	0.6	134	100	138	142	3.9	4	1.3	1.3	1530	102	151	44	73	7.6	5
0	1	1	1	1	0	0	0	57.2	185	95.1	25.7	25	15	2	1	12.9	14	171	201	10.1	15.6	10	12	26	27	15	13	8.1	8.1	0.9	0.8	147	123	134	137	4	4.2	1.2	1.2	1675	101	131	49	69	9.5	2.5
0	0	1	1	1	0	0	1	81.4	160	66.5	20.8	43	15	7	5	8.7	10.7	197	239	3.4	9.1	8	11	18	27	22	18	8.1	8.5	0.6	0.5	149	130	132	135	3.5	4.1	1.2	1.4	735	71	147	44	82	19.8	9.9
1	1	1	1	0	1	1	1	88.7	173	86.3	24.9	37	15	7	1	13.5	14.1	151	182	12.9	14.8	10	13	24	26	21	18	8.3	8.7	0.6	0.4	175	112	140	141	3.8	4.1	1	1.1	632	108	191	39	82	3.1	1.5
0	0	1	1	1	0	0	0	76.1	152	77	25.3	55	15	5	7	9.1	9.2	191	275	4.8	7	11	16	28	30	24	18	9.8	10.7	4.9	4.4	121	121	139	143	4.2	5.3	1.3	1.4	38	92	149	47	77	8.9	8.9
0	0	1	1	0	0	0	0	78.7	165	79.8	24.2	50	14	7	4	6.3	12.1	106	176	9.3	18.1	10	14	18	24	18	17	6.7	8	0.9	0.7	147	127	136	142	4.1	7.1	1.3	6.4	1675	88	156	61	97	31.1	5.8
0	1	1	1	0	0	0	0	55.3	173	61.2	17.7	35	15	3	7	8	10.7	124	176	15.8	18.9	9	10	20	26	11	8	8	8	0.6	0.6	92	92	137	143	4	4.1	1.4	1.8	2840	92	139	52	75	13	1.1
0	1	1	0	1	0	1	0	46.2	170	70	20.6	21	15	3	1	10.3	10.3	252	252	10.2	10.2	10	11	23	25	9	8	8.7	8.8	1.1	1.1	108	88	137	138	3.4	3.5	1.1	1.1	3675	140	192	86	127	4.6	1.8
1	1	1	1	0	0	0	0	91.3	165	88.1	26.7	50	14	11	3	10.2	10.5	101	122	8.6	9.3	10	14	22	24	27	25	8.5	8.5	1.1	1	168	136	138	141	3.3	3.9	1	3.2	565	94	125	37	76	2.8	2.7
1	0	1	1	0	1	0	0	79.1	155	67.5	21.8	69	15	7	13	6.3	12.3	51	168	2.5	10.2	11	20	22	33	32	20	10.6	10.8	1.4	0.9	321	102	138	155	3.4	4.3	0.7	4.4	388	84	131	53	79	26.5	26.5
1	1	1	1	0	0	0	1	83.8	178	113	31.7	37	14	7	5	11.6	13.7	123	124	4.3	5.2	10	13	28	29	15	10	8.4	8.3	1	0.9	135	103	138	140	3.8	4.2	1.3	1.3	1772	88	141	43	68	2.9	1.7
1	1	1	1	0	1	0	0	44.2	173	103.7	30	53	14	1	9	14	16.2	209	221	10.8	16.1	13	17	24	26	33	13	8.4	8.5	1.8	1	188	126	137	140	3.5	4.3	1	1	688	87	132	38	76	8.8	5.7
0	0	1	1	0	0	1	0	94.9	150	54.1	18	43	15	5	4	10.9	11.2	249	266	8.1	9.3	13	16	20	23	18	12	8.8	8.8	0.7	0.6	92	86	134	137	4.2	4.4	1	1	250	68	139	37	76	2.5	2.4
0	1	1	0	1	0	0	0	84.4	178	88.6	24.9	38	15	6	3	7.5	11.5	92	118	9.2	13.9	13	18	21	24	20	18	7.8	8.1	1	0.9	166	107	137	140	3.9	4.5	1.1	1.2	736	102	159	45	64	17.5	14.5
0	1	1	1	0	0	0	0	64.8	173	152.8	44.2	22	14	4	4	7.7	10.2	131	179	8.9	12.8	14	14	23	23	16	14	8.6	8.6	0.8	0.8	191	191	137	139	4.5	5.1	1.3	1.5	680	99	137	59	88	4.6	3.5
1	0	1	1	0	1	0	0	91.9	152	63.5	20.9	42	13	6	3	10.5	11.1	178	194	5.4	7.3	20	20	24	24	31	31	9.5	9.5	1.4	1.4	116	116	138	138	4	4	3.4	3.8	628	68	170	30	119	8.7	3.9
0	1	1	1	0	0	0	0	52.7	183	127.7	34.9	37	14	3	6	12.4	13	131	146	5.7	6	11	12	26	26	16	14	8.2	8.6	0.9	0.8	120	103	141	141	3.6	3.8	1.2	1.3	855	85	128	36	65	6.4	3.5
0	1	1	1	1	0	0	1	31.5	183	90.7	24.8	38	7	2	7	9.3	11	166	297	13.4	19.3	11	11	22	23	15	12	8.8	8.5	1.8	1.3	112	112	135	137	4.6	4.7	1.4	1.7	2270	91	125	47	76	4.7	1.8
0	1	1	1	0	0	1	1	56.8	173	82	23.7	37	15	1	7	10.6	16	145	216	7.7	10.3	16	17	22	29	31	28	9.3	9.3	1.5	1.4	98	98	143	144	3.9	4.2	1	1.4	1380	89	120	46	65	5.7	3.6
0	0	1	1	0	0	0	0	78.2	152	86.1	28.3	56	15	5	1	7.4	12.4	61	202	5.9	10.4	15	16	21	22	15	12	7.6	8.1	0.8	0.6	140	112	137	140	3.8	4.3	1	1.8	652	97	134	47	77	15.8	2.9
0	0	1	0	1	1	1	0	82	163	70.5	21.6	71	15	6	4	8.9	9.5	475	495	9.4	10.7	11	11	28	29	23	23	8.7	9.2	0.7	0.7	120	109	139	140	3.7	4.1	1.1	1.1	2535	94	131	45	74	27	20.8
0	0	1	1	0	0	0	0	59.3	170	93.1	27.4	38	15	2	2	9.9	13.9	105	356	5.6	11.8	13	19	23	31	36	12	8.5	9	1	0.7	165	147	133	142	3.7	4.4	1	1	975	88	141	45	80	5.9	2.8
0	0	1	1	0	0	0	0	40.6	165	80.4	24.4	30	15	0	8	9.7	13.6	60	85	12.4	14.4	14	18	26	28	19	15	8.4	8.9	1.1	1	113	113	147	149	2.8	4.9	1.4	1.5	1840	97	149	44	81	10.2	7.1
1	0	1	0	1	0	1	0	83	152	81.8	26.9	43	15	8	1	10.5	12.2	220	238	11	11.6	13	16	24	27	23	21	8.5	8.5	0.9	0.7	152	121	142	143	3.3	3.7	1.1	1.2	1295	96	133	47	64	16	9.9
1	1	1	1	1	1	0	0	70.3	183	129.1	35.3	58	15	5	3	7	11.4	179	223	8.7	15.3	7	16	24	29	23	18	7.9	8.3	1.3	0.9	226	142	133	139	3.7	4.6	1.2	2.1	1220	92	161	55	93	23.1	19.2
0	1	1	0	0	0	1	0	63.9	183	113.6	31	28	15	3	2	11.4	15.6	107	149	12.7	15.4	9	14	24	26	13	11	8.4	9.2	1	0.7	200	148	140	143	4.1	4.4	1.1	1.6	1917	112	145	68	104	5.7	3.5
0	0	1	0	0	0	0	0	82.2	152	64.1	21.1	50	14	6	4	8	10.7	190	220	8.6	9.9	11	14	23	28	25	19	7.9	8.5	0.7	0.6	161	123	131	133	3.8	4.3	1.8	1.8	1682	93	166	39	67	7.7	3
1	1	1	0	0	0	1	0	88.7	163	79.3	24.3	33	15	6	10	9.1	10.4	59	110	11.4	15.9	12	14	20	20	29	25	8.8	9.5	1.6	1.1	134	100	135	135	4.1	4.3	1.2	1.6	1050	99	137	59	75	8.6	6.6
0	0	1	1	1	1	0	0	91.7	160	59.5	18.6	41	13	6	2	11	12.2	161	181	12.5	15.3	16	20	21	23	17	15	7.7	8.5	0.7	0.6	111	101	134	139	3.6	4.3	1	1.7	6	88	105	42	58	6.7	1.8
0	1	1	1	0	0	0	0	37.7	173	119	34.4	41	14	1	1	13.1	14.2	319	381	8.3	10.1	9	13	26	30	19	19	9.6	9.6	1.1	1	127	96	141	141	3.2	3.4	1.1	1.1	1175	131	201	70	120	2.7	2.7
1	0	1	1	0	0	0	1	56.6	165	84.2	25.5	32	15	4	1	10.3	11.9	372	415	13.1	15.3	10	15	25	26	9	6	6.8	8.1	0.9	0.6	150	127	134	140	3.7	4.3	1	1.1	2197	109	149	63	87	12.9	4.7
1	1	1	1	0	0	1	0	54.3	178	123.3	34.6	68	14	5	3	13	17.6	150	260	15.7	31.6	14	18	20	27	43	26	7.2	8.6	3.1	1.8	443	288	133	141	4.4	6.4	1.4	2	532	85	176	41	86	4.1	2.3
1	1	1	1	1	1	0	0	57.8	180	80	22.2	35	15	4	5	8	11	119	186	7.6	16.5	11	14	22	25	20	16	8.9	8.9	1.1	0.8	105	98	131	139	3.9	4.7	1.2	1.7	100	87	168	40	77	25.6	5.8
1	0	1	1	0	0	0	0	87.5	147	46.4	15.8	54	15	6	4	9.6	11.2	249	363	8.4	14.6	16	20	21	24	57	51	9.9	9	1.8	1.7	138	125	140	141	4	4.7	1.1	1.3	448	87	125	37	130	6.1	1.2
0	1	1	0	0	0	1	0	31.8	173	68	19.7	40	15	0	2	9.4	14.7	124	214	5.9	11.5	14	18	18	23	9	6	8.4	10.1	1.1	0.9	106	85	146	148	3.6	4.2	1.1	2.4	2688	78	129	52	80	9.8	7.8
0	1	1	1	0	1	0	0	47.1	175	69	19.7	34	15	1	2	9.2	10.7	118	126	15.8	20.9	10	12	19	22	15	11	7.7	8.2	1	0.8	156	140	137	141	3.8	4	1.3	1.4	1500	90	127	43	74	5.7	2.7
0	1	1	1	1	0	0	0	46.5	180	101.3	28.1	20	15	1	2	11.5	12.8	185	221	12.7	15.2	12	16	24	25	17	13	8.7	9.5	1.4	1.1	135	120	136	137	3.5	4.2	1	1	2225	96	154	51	113	3.5	2.5
0	0	1	1	0	1	0	0	64.1	147	93	31.6	12	15	3	2	13.8	14.8	206	239	8.2	11.3	16	18	22	24	8	7	8.9	9.6	0.4	0.4	128	104	130	132	3.6	3.7	1.1	1.1	2100	100	140	52	73	2.2	2.2
0	0	1	1	0	0	0	0	72.8	165	82.7	25.1	28	15	5	2	9.6	11.1	240	266	6.6	7.4	11	12	23	24	12	9	8.8	8.8	0.9	0.8	103	97	136	143	3.5	8.3	1.2	1.3	950	85	176	44	96	8.6	4.8
0	1	1	0	0	0	0	0	41	173	89.1	25.8	17	14	1	10	10	11.6	103	129	4.3	5.6	10	10	23	27	18	13	8.3	7.9	1	0.9	87	87	139	141	4.2	4.3	1.5	1.6	1965	99	130	53	73	8	1.2
0	1	1	1	1	0	0	0	85	183	80	21.9	47	15	5	11	7.6	10.3	42	156	3.5	12.5	15	31	15	22	20	17	10.2	10.2	1.4	1.2	188	102	144	149	3.7	4.6	1.2	2.2	2735	78	142	38	72	1.8	1.9
1	1	1	1	0	1	0	0	64.4	157	79.8	25.4	67	15	3	4	12.5	16.1	198	250	9.5	13.7	13	15	23	28	26	16	7.8	8.6	3.4	1.2	177	110	134	142	3.5	4.4	1.1	1.1	350	85	159	37	87	6.6	3.6
1	1	1	1	0	0	1	0	80	188	90	23.9	77	3	4	12	6.4	12.3	75	234	5.9	13.9	9	12	25	27	16	13	9.4	9.4	1.1	0.8	147	132	140	145	3.3	4.3	1.2	1.4	1055	65	130	36	62	16.1	12
0	1	1	1	0	0	0	0	76.6	163	105.9	32.5	38	15	4	2	11.6	12	197	215	6.1	6.7	15	17	21	23	21	19	8.4	8.4	1.1	1.1	126	119	132	136	3.7	4.5	1.3	1.3	1235	91	149	46	79	2.9	2
1	1	1	1	0	0	0	0	65.5	180	106.4	29.6	31	15	5	1	10.9	12	175	176	9.4	9.7	11	14	21	23	23	22	8.9	9.2	1.9	1.9	90	85	142	146	4.4	4.6	1.2	1.2	1615	106	139	62	90	4.9	2.9
0	1	1	1	0	0	0	0	67.5	168	87	25.9	19	14	4	1	12.3	14	273	355	11.6	12.7	11	14	21	27	10	6	7.9	7.9	0.8	0.7	285	135	128	134	3.9	4	1.2	1.2	2620	86	160	49	107	8.4	3.4
0	0	1	0	1	0	0	0	77.7	145	63.3	21.8	37	15	6	2	10.7	12.4	134	161	12.8	14.3	12	16	20	23	22	17	8.3	9	0.9	0.8	147	86	133	137	3.6	4.6	0.9	1	1015	98	146	45	74	6.4	4.4
1	1	1	1	0	0	0	0	52.4	178	99	27.8	60	15	4	10	6.4	12.1	55	168	4.3	9.7	16	23	18	22	112	76	8.9	10.1	14.1	9.4	247	85	134	139	4.4	4.7	0.7	1.5	191	96	139	61	87	1.2	2.5
1	0	1	1	0	0	0	1	83.4	152	68.5	22.5	43	15	6	1	12.7	15	181	186	12.7	13.2	15	16	22	25	18	17	8.6	8.6	1	0.7	111	92	136	138	3.5	4.7	1.8	1.9	1068	90	155	43	103	13.3	2.2
0	0	1	1	0	0	1	1	71.4	157	61	19.4	25	15	5	1	12.1	14	283	331	11.9	13.8	13	15	24	27	22	14	8.6	8.7	0.6	0.6	167	113	137	139	3.7	3.8	1	1.1	2240	89	128	47	65	8.8	2.9
0	0	1	1	0	0	0	0	81.8	152	39.9	13.1	54	15	6	1	8.1	11.2	423	424	6.5	6.7	12	12	25	26	21	17	8.2	8.2	0.6	0.6	186	108	135	137	4	4.3	2	2.5	871	115	180	47	87	6.3	6.4
0	1	1	0	0	0	0	0	83.5	170	60	17.6	59	15	4	12	8.7	8.8	400	409	12.8	12.8	13	17	27	30	30	28	8.7	8.7	1.2	1.2	136	125	148	149	3.8	4.3	2.3	2.5	1625	63	144	46	85	16.2	15.1
0	1	1	1	0	1	0	0	91.8	180	80.9	22.5	39	15	8	9	6.1	12.7	60	128	4.2	7.9	12	12	20	23	22	16	9.6	9.6	1.2	0.8	132	132	147	147	4.2	4.6	0.8	2.2	1250	83	126	33	56	10.3	6.8
0	0	1	1	0	0	0	0	87	140	70.1	25	43	14	6	1	9.3	11	389	549	7.5	9.2	12	14	23	25	24	22	7.9	7.9	0.6	0.5	120	115	131	133	4.1	4.8	1.4	3.5	592	86	138	49	89	14.7	3.9
1	1	1	1	0	0	0	1	59.4	178	124	34.8	74	14	2	11	8.5	10.7	130	154	14.3	22.8	14	22	20	24	43	26	7.2	7.8	3.6	2.2	189	106	133	137	4	4.6	1.2	1.3	497	40	154	24	97	30.7	31
0	1	1	1	0	1	1	0	78.7	168	76.2	22.7	40	15	7	9	6.5	12.2	79	148	7.8	10.2	12	14	20	22	16	12	8.1	8.1	1.1	0.9	130	99	143	144	3.5	3.9	1.1	1.5	1865	86	129	46	83	11.9	4.5
0	1	1	0	1	1	0	1	46.1	185	97	26.2	44	15	3	5	8	9.8	104	121	4.8	8.8	8	13	24	27	17	15	8.9	8.9	1.7	1.4	170	117	138	143	2.6	4.1	1.4	1.9	805	84	151	42	72	9.4	6.5
0	0	1	1	0	0	0	0	63.7	173	111.5	32.2	25	15	4	1	13	14.3	181	216	13	22.4	14	15	26	26	14	13	8.9	8.9	0.7	0.7	144	107	142	142	3.3	3.8	1	1.1	2305	86	127	43	61	3.7	3.7
0	1	1	1	0	1	0	0	37.8	170	131.8	38.8	43	15	4	7	9.1	9.9	144	219	6.2	10.3	11	17	20	27	13	10	8	8	1.5	0.9	130	118	138	143	4	4.6	1.1	1.3	685	92	130	42	64	28.8	26.7
0	1	1	1	0	0	0	0	70.2	175	86.1	24.6	36	15	5	7	6.5	12.2	93	142	14.2	22.1	12	15	20	23	23	20	8.1	8.2	1.4	1.2	131	107	134	138	4.7	5.1	1.1	1.4	1017	97	174	29	46	10.6	3.1
0	1	1	0	0	1	1	0	79.4	168	45	13.4	55	15	3	12	7.7	10.1	78	125	8.7	11.4	7	14	16	21	29	26	6.9	8.4	1.1	0.9	124	103	136	142	3.9	4.9	1.6	2	1571	81	154	39	99	7.5	4.2
1	0	1	1	0	0	0	0	82	168	68.7	20.4	40	15	8	1	8.3	13.4	67	362	10.8	22.3	10	21	21	23	21	11	7.9	8	0.8	0.6	143	119	140	144	3.7	4.6	1.2	1.5	2520	89	132	50	67	11.9	1.6
0	0	1	1	0	1	0	0	64.1	168	82.3	24.5	54	15	4	10	9.1	12	97	142	13.5	33.3	12	17	21	26	19	17	8	8	0.9	0.8	91	91	139	139	3.6	4.7	1.2	1.3	840	68	135	35	103	8.5	5.3
1	1	1	1	0	1	0	0	58.2	175	61.7	17.6	51	15	4	11	7.3	9.8	173	189	7.4	11.5	13	15	21	24	52	39	8.5	9.1	1.4	1	98	85	140	142	4.6	4.8	1.7	2.4	718	82	130	40	74	32	28.7
0	1	1	0	1	0	0	0	61.1	183	91.6	25	32	15	2	6	8.1	16.4	110	210	3.4	5.9	7	16	23	33	16	14	8.5	9.9	1.2	1	123	62	134	142	3.6	4.2	1.1	1.4	2040	85	127	41	61	4.7	2.5
0	0	1	1	0	0	0	0	92	155	63.5	20.5	32	15	4	1	11	11.5	213	224	7.6	8.1	9	11	27	27	26	24	7.8	7.9	0.7	0.5	133	121	143	143	3.9	4.6	2.7	3.2	1050	95	161	40	92	7.3	3.5
0	1	1	1	0	1	1	0	49.8	178	103.3	29	43	15	1	4	10.7	12.4	153	192	11.9	20.4	12	15	21	24	28	20	8.8	8.8	1.6	1	147	107	139	143	3.5	4	1.1	1.1	1290	78	169	40	84	5.8	4.9
0	0	1	1	0	0	0	0	66.8	150	61	20.3	26	15	2	6	11	12.4	384	464	7	8.8	16	20	23	23	14	12	9.2	9.2	0.6	0.5	138	131	135	139	3.5	3.7	1.6	2	725	89	126	49	98	8.2	3
0	0	1	1	0	0	0	0	81.4	183	67.8	18.5	55	11	6	3	8.1	9.2	175	204	8.1	9.6	12	15	23	26	21	19	8.5	8.8	1.1	0.9	122	95	133	136	4.3	4.8	1.3	1.5	2950	80	128	43	65	10.8	3
0	0	1	0	0	1	0	0	79.8	147	71.2	24.2	41	15	7	6	7.9	11.8	51	227	8.5	14.7	10	20	21	24	21	13	8.8	9.2	0.7	0.5	113	113	139	139	3.3	4.1	0.9	2.2	1570	87	120	36	67	26.3	26.2
0	1	1	1	0	0	0	0	56.2	163	72.3	22.2	69	15	2	13	4.6	12.2	48	227	4	22.2	13	18	22	28	27	23	7.9	8.3	1.7	1.1	213	101	150	151	2.8	3.8	0.8	1.7	615	62	149	44	82	21	21
0	0	1	1	0	1	1	0	86.7	152	47.9	15.8	44	15	9	2	8	9.9	593	695	3.5	4.3	10	13	22	27	17	15	9.4	9.4	0.9	0.9	102	100	116	122	4	5.2	1	1	2860	90	185	51	57	14.2	8.2
0	1	1	1	1	0	0	0	70.7	173	71.4	20.6	55	15	4	3	11.5	13.2	154	155	6.2	7.4	11	13	25	27	30	26	9.7	9.7	1.6	1.4	129	88	136	140	4	4.3	1	1.1	1415	91	140	27	50	9.1	6
0	1	1	1	0	0	0	0	43.2	170	90	26.5	48	15	1	2	14.4	15.8	163	214	20	27.5	16	21	17	20	27	19	8.7	9.1	1.4	0.8	161	141	138	141	3.7	4	1.1	1.2	1085	94	126	47	62	10.7	2.8
1	0	1	1	0	1	0	0	77.5	155	92.3	29.8	44	15	6	8	4.7	10.1	72	223	5.4	17.2	11	18	18	27	33	23	11.9	11.9	2	1.3	133	110	136	143	4.6	5.7	1.2	1.8	1150	94	119	55	73	3.9	4
0	0	1	1	0	0	0	0	65.8	168	60.2	17.9	46	15	4	8	11.6	11.7	245	260	5.5	5.9	8	11	26	30	25	17	9.6	9.9	0.9	0.8	122	106	141	142	4.5	5.5	1	1	1750	80	121	38	52	15.9	11
0	0	1	1	0	0	1	0	84.1	166	62.8	18.9	33	15	6	6	7.1	12	84	201	11.6	14.3	12	13	20	24	16	11	8	8.1	0.7	0.5	169	91	137	141	4.1	4.6	1.1	1.5	3600	78	124	38	77	28.9	29.1
0	1	1	0	0	0	0	0	62.5	185	114.5	30.9	41	15	6	12	12	12	126	126	3.3	3.3	13	13	23	23	16	15	8.1	8.1	1.3	1.1	132	87	142	143	3	3.4	1.3	1.3	1270	111	169	43	86	12	6.7
1	1	1	1	0	1	0	0	56.7	175	84.7	24.2	66	15	2	8	7.2	10.3	107	138	8.1	13.1	10	11	19	20	27	22	7.5	7.5	3.2	1.9	140	140	139	143	5.2	6.9	1.6	1.9	3134	77	120	48	64	2.9	3.1
1	0	1	1	0	0	0	0	73	155	72.5	23.4	64	14	6	6	12	12.2	236	257	10.2	12.2	16	17	26	27	40	34	8.9	8.9	9.3	8	143	82	134	136	5.3	6.5	1	1.1	3110	105	168	31	51	2.3	1.3
0	1	1	1	0	0	0	0	37	170	81.6	24	55	15	0	10	6.1	11.8	96	278	5.1	8.8	11	15	21	26	23	17	10.4	10.4	1.5	1.2	228	135	142	144	4.7	5.2	0.9	1.7	1038	66	153	51	88	10	10.1
0	0	1	1	1	0	0	0	69.1	173	90	26	33	15	4	5	9.1	9.7	233	242	4.3	5.1	10	12	25	27	12	7	8.7	9.4	0.5	0.5	158	99	139	141	3.9	4.3	1.1	1.1	3490	65	141	43	85	5.2	1.3
0	1	1	1	0	0	1	1	79.3	175	83.9	24	55	15	3	5	9.1	9.1	181	186	5.5	5.5	10	10	24	24	24	24	8	8.7	1	1	117	110	144	142	4.3	4.3	1.2	1.3	1742	70	176	40	79	5.6	3.6
0	1	1	0	0	1	0	0	33.7	175	127.1	36.3	28	15	2	13	12.1	12.1	239	239	8.3	8.3	9	9	26	26	14	14	8.3	8.3	1	1	103	103	133	133	4.2	4.2	1.3	1.3	2100	93	137	46	81	3.7	1.9
0	1	1	1	0	0	0	0	60.6	183	113.6	31	54	15	6	4	7.5	12.8	100	122	9	16	16	20	22	23	57	54	8	8	4.7	4	137	119	138	142	4.6	4.8	1.1	1.3	1625	85	151	46	81	16.8	12.9
0	1	1	1	0	0	0	0	69	168	60.5	18	139	6	11	16	6.4	12.2	144	463	15.7	39.6	21	33	10	17	122	105	6.3	8.3	3.8	3	423	120	138	145	3.9	5.5	1.4	14.5	0	76	151	26	127	5.3	1.3
1	1	1	1	0	1	0	0	82	165	85	25.8	65	15	8	7	8.1	10.2	119	319	0.7	1.5	9	12	29	31	28	25	7.1	7.6	1.2	0.9	167	124	137	142	4.1	5	1.3	2.3	468	93	162	49	79	9.9	2.8
1	0	1	1	0	0	0	0	89.6	163	78.7	24.1	31	13	5	2	12.9	13.9	182	190	7.8	8.3	12	18	23	24	13	11	8.9	8.9	0.7	0.6	172	107	141	145	4.1	6	1.2	1.2	1885	90	147	40	117	2.4	1.4
0	1	1	1	0	0	1	0	81.7	178	84.8	23.8	91	3	12	9	9.4	10.2	246	271	11	14.9	13	13	22	24	40	39	9.6	9.2	1.4	1.2	129	129	135	135	5.3	5.3	1.3	1.5	1920	101	176	35	58	22.1	6.3
0	0	1	0	0	0	0	0	82.3	160	95.2	29.8	29	15	7	1	11.8	12.5	156	172	13.2	15.4	8	11	30	31	13	13	8.9	9.1	1.1	1.1	126	111	137	137	3.8	4.2	1.2	1.5	950	86	157	40	84	6.8	2.6
0	1	1	1	1	0	0	0	76.1	168	75.6	22.5	38	15	5	4	10.4	13.1	90	121	11.3	17.2	16	17	18	21	32	29	8.8	9	1.3	1.2	321	122	135	139	4	5.4	1	1.1	1900	92	140	44	84	7.3	3.3
0	0	1	1	0	0	0	0	70.2	155	97.3	31.4	20	15	4	1	10.8	13.3	227	239	11.2	15	11	14	19	20	16	14	9.6	10.3	1	0.8	186	144	139	139	4.1	4.5	1	1.1	1975	85	128	45	83	6.6	2.7
0	1	1	1	0	1	0	0	27	185	70.3	19	28	15	2	2	14.5	14.5	168	168	7.9	7.9	12	12	27	27	15	15	10.3	10.2	1.2	1.2	99	99	141	141	4.2	4.2	1.2	1.2	1750	89	136	40	74	2.1	1.2
0	1	1	0	0	0	0	0	72.4	168	81.1	24.1	37	15	7	2	11.7	14	203	230	8.4	10.5	10	15	21	26	15	13	8.6	8.6	1.5	1.1	129	105	134	136	4.1	4.2	1.2	1.2	980	99	136	52	72	2.5	1.4
0	1	1	1	0	0	1	0	77.6	183	123	33.6	28	15	4	5	10.5	10.5	82	82	13	13	10	13	24	24	34	29	7.7	8	1.1	1	145	121	144	146	3.9	4.5	1.4	1.4	2080	97	128	43	74	3.6	3.6
0	1	1	1	0	0	0	0	64.4	183	80	21.9	36	15	4	9	6.9	12.5	150	243	3.5	15.6	7	16	19	30	24	15	7.9	11.5	1.8	1.4	143	94	142	152	3.8	4.9	1.1	1.7	915	46	245	32	117	24.7	24.7
0	1	1	1	0	0	0	0	62	171	91.3	26.7	39	15	3	3	12.1	13.6	109	146	7.9	14.6	14	18	24	25	23	18	8	8.2	1.3	1.1	159	118	136	137	3.4	5	1	1.1	950	93	147	43	98	10.9	7.1
1	1	1	1	0	1	0	0	76	168	84.2	25.1	52	14	7	4	10.8	13.2	154	159	10.9	11.2	12	13	26	27	29	22	8.3	9.1	2.3	1.4	145	131	142	143	3.7	4.2	1.1	1.3	565	95	147	40	73	8.2	3.6
0	1	1	1	1	0	0	0	47.9	177	116	32.8	44	15	2	4	13.6	13.8	186	193	12.6	13.2	14	14	26	26	19	15	9.1	9.6	0.9	0.8	129	128	140	140	3.6	3.6	1.2	1.3	1310	120	166	48	86	7.5	1.5
0	1	1	1	0	0	0	0	76.1	173	79.5	23	70	3	4	9	9.1	14.2	135	239	3.9	9.5	12	13	22	27	20	17	8.3	8.3	1.1	1	113	92	141	141	3.4	3.9	1	1.6	2641	97	124	55	71	8.1	4.9
1	0	1	1	0	0	0	0	78	152	69	22.7	39	13	4	3	10.3	11.9	140	146	11	12.3	17	17	23	24	14	12	8.4	8.4	0.9	0.7	165	144	139	141	3.3	3.9	1.3	1.3	1115	106	124	46	72	6.9	2.9
1	1	1	1	0	0	0	0	44.9	173	136	39.3	40	15	0	7	8.1	13.5	117	152	13.2	15	14	15	23	23	18	17	8	8	1.2	0.9	163	163	140	142	4.6	4.8	1.1	1.5	1365	97	159	40	88	27.7	17.6
1	0	1	1	0	0	1	0	71.5	152	100	32.9	45	15	7	12	6.7	11.7	62	145	7.9	14.4	9	13	21	28	27	22	8	9.1	2.3	1.3	128	106	140	144	4.1	4.3	1.2	1.9	639	79	128	48	77	43.1	25.2
0	1	1	0	0	1	0	0	77.5	170	106.5	31.3	46	15	6	2	11.9	12.8	236	247	7	8.6	13	14	21	23	17	14	8.2	8.5	1.6	1.2	122	101	141	144	3.1	3.8	1.2	1.2	1654	103	225	56	154	4.5	2.4
0	1	1	1	1	0	0	0	91.3	170	57.3	16.9	43	15	7	10	9.5	13.5	81	137	7.5	14.2	11	19	18	26	32	22	6.2	8.8	1	0.5	185	120	134	140	2.8	6.4	3	5.4	1130	100	138	58	93	7	2.3
0	0	1	1	0	0	0	0	65	170	86.4	25.4	45	14	3	5	6.2	11.1	101	226	7.1	12.3	11	14	20	27	23	19	9.9	10.3	1	0.8	162	125	141	148	3.6	4.5	1.5	1.9	1060	85	142	42	69	7.9	4.9
1	0	1	1	0	0	0	0	62	165	98.3	29.8	115	15	6	12	9	11.4	123	177	15.4	18	16	17	15	27	68	39	8.4	10.1	3.8	2.7	186	103	139	142	3.5	4.8	1.1	1.2	110	75	184	27	69	22	22.3
0	1	1	1	0	0	0	0	42.3	173	119	34.4	35	14	1	2	9.7	10.3	276	292	7.3	8	18	21	18	22	9	9	8.6	9	1.4	1.2	101	89	134	138	3.7	4.3	1.2	1.2	1500	89	149	39	81	7.8	2.6
1	1	1	1	0	0	1	0	73.8	178	99	27.8	51	15	8	4	5.4	8.1	151	194	6.5	10.9	13	17	20	21	110	103	9.1	9.4	4.1	3.9	189	111	137	138	4.3	4.4	1.2	1.2	2525	101	135	40	65	11.2	5.2
1	0	1	1	0	1	0	0	74.5	152	92.3	30.4	44	14	6	3	13.4	13.9	212	269	16	16.3	12	12	22	26	21	18	8.8	9.2	0.6	0.5	161	147	137	140	3.7	4.9	1	1	1102	97	193	63	131	25.9	26
1	0	1	1	1	0	0	0	74.4	173	80.6	23.3	36	15	4	8	7.9	13.4	76	174	5.7	11.2	6	16	24	25	19	13	8.7	8.7	0.9	0.6	185	130	139	145	4	4.4	1.2	1.4	1062	75	134	37	70	7.4	4.3
0	1	1	0	0	0	0	0	53	173	65.9	19	27	15	4	1	11	12.2	203	268	3.7	4.8	10	12	23	26	12	7	8.4	8.5	0.9	0.7	110	96	137	139	3.2	4	1.3	1.5	2845	85	140	40	83	4.5	1.3
0	1	1	1	0	0	0	0	77.5	170	93.9	27.6	27	15	9	7	10.7	11.5	136	148	5.9	8.1	14	18	20	22	25	21	8	8.2	1.4	1.4	94	88	138	138	3.7	4	1.1	1.1	1275	93	169	45	119	5.2	1.1
0	1	1	1	0	0	1	0	57.7	175	88.6	25.3	57	15	2	7	8.8	9.4	99	135	14.5	18.2	12	12	22	22	32	31	8.3	8.3	2.4	2.2	100	100	140	140	5.3	5.3	1.1	1.5	1155	77	151	55	86	5.2	2.4
1	0	1	1	0	0	0	0	56.7	168	109.9	32.7	33	15	2	2	8	9.1	323	389	6	8.3	13	17	22	23	8	6	8.1	8.1	0.7	0.6	105	92	140	141	3.1	4.1	1.3	1.3	680	95	142	49	80	13.7	1.8
0	0	1	1	0	0	0	1	47.5	170	74.5	21.9	16	15	1	1	11	12.4	149	191	3.5	6.1	11	16	22	31	10	6	8.2	8.4	0.7	0.7	97	88	136	141	3.2	3.9	0.9	1	1800	101	158	44	73	11.9	3.1
0	1	1	1	0	1	0	1	86.8	175	76.2	21.8	27	14	5	3	7.9	11.2	124	254	3.8	5.7	9	14	21	23	17	11	8.6	8.6	0.7	0.5	108	92	132	135	3.8	4.5	1.2	1.5	2435	90	156	43	77	6.2	2.2
0	1	1	1	0	0	0	0	51.3	191	149.4	39.1	59	15	3	10	7.1	12.6	93	195	15.8	29.2	12	16	17	22	20	13	7.9	8.4	2	1.5	203	87	138	142	4.1	4.6	0.7	2	4140	67	129	40	66	7.8	7.8
0	0	1	1	1	0	0	1	86.3	152	59	19.4	36	15	5	2	10.9	10.9	139	142	5.9	7.1	13	14	28	28	10	9	8.8	8.9	0.7	0.6	132	115	137	138	3	3.9	2.1	2.4	1235	95	157	45	89	3.8	1.8
1	0	1	1	0	0	1	0	91.9	160	73.6	23	48	14	6	4	9.4	11.8	85	124	11.6	14.4	13	15	23	26	21	19	8.3	8.7	0.8	0.7	158	131	138	139	4.3	4.3	1.5	1.9	720	90	130	38	82	9.5	2.9
0	1	1	1	0	0	0	0	73	168	74.2	22.1	29	15	6	6	9.7	12.2	140	180	8.7	12.6	9	19	12	19	17	13	7.2	8.6	0.9	0.7	179	107	135	139	4.1	4.8	1.1	1.3	1590	101	163	37	108	41.3	10.4
0	0	1	1	0	0	0	0	48.7	160	82.2	25.7	29	15	7	4	3.7	7.6	23	38	114.7	256.9	9	20	15	22	13	8	6.8	7.9	0.8	0.5	175	118	133	145	3.1	4.9	1.9	3.3	1250	92	134	33	74	25.5	14.1
0	0	1	1	0	1	0	0	92.5	170	56.8	16.7	45	15	7	1	12	14	504	556	13.9	16.4	10	12	32	33	22	20	8.7	9.6	0.7	0.6	127	93	134	138	4.4	6.7	1.2	1.2	1200	78	140	47	79	3.8	1.1
0	0	1	1	0	0	0	1	76.2	150	46.8	15.6	37	15	10	7	11	11.7	17	133	9.7	11	16	19	20	23	19	16	7	7.7	1.5	1.3	120	88	142	146	3.3	4.1	0.9	1.1	950	104	163	72	109	15.5	9.4
0	1	1	1	0	0	1	0	68.2	178	135.7	38.1	30	15	4	10	6.7	10.5	217	480	14.3	24.5	18	24	17	24	47	38	7.8	8.6	3.8	2.5	160	113	140	143	3.8	4.8	1.4	2.2	485	124	188	58	78	4.2	2.3
0	0	1	0	0	0	0	1	82.3	152	80	26.3	30	14	6	3	10.9	10.9	114	114	19	19	13	13	27	27	12	12	7.8	7.8	0.6	0.6	116	116	140	140	3.3	3.3	1	1	1725	112	199	41	97	5.6	1.1
0	1	1	1	1	0	0	0	80.7	175	77.5	22.1	45	15	5	9	9	12.7	94	212	6.5	13.4	12	19	18	25	18	15	8.2	8.2	1.6	1.3	118	101	138	144	3.6	4.5	1.1	1.7	1415	86	145	42	57	15.5	8.9
0	1	1	1	0	0	0	0	86.4	188	95.4	25.4	42	10	7	9	10.9	12.8	146	167	9.2	10.3	9	15	23	26	21	16	7.5	8.7	1.3	1.1	137	114	142	144	3.7	4.7	1.8	1.8	4100	89	146	58	104	4.4	4.5
0	1	1	1	0	1	0	0	75.5	170	81.7	24	41	15	5	1	14.6	16.6	155	173	6.4	7.2	11	14	27	27	17	16	8.3	8.3	1	0.9	171	97	138	140	4.1	5.6	0.9	0.9	1375	98	139	51	95	1.2	1.1
1	0	1	1	0	0	0	0	81.9	152	97.3	32	34	15	6	1	11.7	12.4	199	201	7.2	7.6	16	19	18	21	17	15	8.2	8.4	0.7	0.6	85	82	135	138	3.8	7.4	1.1	1.2	575	103	170	35	78	3.7	2.9
1	1	1	1	0	0	0	0	70.2	178	92.6	26	135	3	8	17	5.8	8.4	70	168	8.8	22	13	31	12	23	46	37	7.1	8.1	3.1	2.5	380	64	137	146	3.2	4.6	1.8	3.1	217	97	155	38	59	1.7	1.8
0	0	1	1	0	0	0	0	54.8	155	79	25.5	26	15	3	2	10.8	11.9	247	296	8.8	9.8	15	16	28	30	14	13	8.4	8.4	1.3	1.1	170	163	138	139	3.6	4.4	1.1	1.1	1120	104	207	53	139	4.2	3
0	1	1	1	0	0	0	0	74	183	77.1	21.1	36	15	4	6	5.1	11.5	65	120	6.5	15.4	11	12	21	22	21	16	8.2	8.2	2.2	1.3	61	61	140	140	5.1	5.1	0.7	2.1	2860	75	105	44	75	16.4	8.6
0	1	1	1	1	0	1	0	49.4	173	85	24.6	32	15	1	1	13.9	13.9	203	203	11.8	11.8	11	12	25	27	13	12	9.1	9.2	1	0.8	131	125	140	143	3.4	3.6	1.2	1.2	1000	71	129	44	70	2.6	1.7
0	0	1	1	0	1	0	0	70.5	160	60	18.8	26	15	4	3	6.7	11.8	173	237	6.9	13.4	11	18	21	23	11	9	8.5	8.5	0.6	0.5	160	90	139	140	3.8	4.6	1.1	1.7	2500	66	170	40	89	5.9	4
0	1	1	1	0	0	0	0	72.6	175	80.3	22.9	49	15	5	11	9.6	13.1	55	138	13	26.6	14	15	22	24	27	20	8.7	9.1	1.3	1	139	90	146	147	3.6	4.6	1.4	1.9	1510	68	180	50	91	10.1	7.2
0	1	1	1	0	0	0	0	81.7	168	89.5	26.6	40	14	7	5	13.3	13.3	164	164	5.2	5.2	22	23	16	16	75	73	7.5	7.8	3.7	3.3	92	92	142	145	4.7	4.8	1.3	1.8	620	109	132	45	55	5.8	1.6
0	0	1	1	0	0	0	0	53.9	140	96.4	34.4	32	15	2	1	9.3	13.1	163	257	14.7	18.1	16	19	21	23	16	15	6.6	8.7	0.7	0.6	170	116	138	140	4	4.5	1	1.3	1475	86	134	44	76	5.9	2.9
0	0	1	0	0	0	0	0	91.9	152	59	19.4	26	15	6	1	7.7	10.6	210	272	5	6.3	9	13	22	22	14	11	8.4	8.8	0.9	0.8	107	95	133	135	4.2	5.4	1.8	2.1	1425	88	139	46	81	9.9	4.2
1	1	1	1	0	0	0	0	52.2	168	87.7	26.1	57	15	2	12	8.8	11	69	178	7.4	12.2	8	17	19	25	27	21	9.3	9.6	3.2	2.2	134	107	137	146	3.7	4.7	1.5	2.5	747	70	141	49	77	22	21
0	1	1	1	1	1	1	0	78.4	180	100.3	27.9	27	15	12	5	11.4	12.1	158	164	10	11	17	18	21	23	39	36	8.9	9.2	2.7	2.5	134	106	136	139	3.5	3.9	1.5	2.5	2425	132	170	64	97	3.9	1.8
0	1	1	1	0	0	0	0	52.6	183	85.5	23.4	47	15	5	8	9.2	13.8	90	159	8.5	20.2	11	17	25	27	15	12	8.5	8.7	1.6	1.2	127	93	142	144	3.5	3.9	1.2	1.4	3313	88	134	43	65	28.6	9.7
0	0	1	1	0	0	0	0	60.4	168	65.9	19.6	36	14	4	4	11.2	11.8	137	164	6.4	8.4	8	11	26	27	19	10	8.1	8.5	1.3	0.8	154	113	136	140	3.5	4.2	1.2	1.2	2155	85	144	48	78	3.3	2.5
0	0	1	1	0	0	0	1	61.2	175	98.2	28.1	57	15	7	1	10.7	11.4	179	202	5.6	5.8	15	15	25	25	37	31	9.2	9.2	1.8	1.3	101	101	139	139	4.8	4.8	0.9	0.9	868	118	156	63	68	13.8	10.8
0	0	1	1	0	0	0	0	56.1	152	61.7	20.3	20	14	2	2	8.1	8.3	154	167	4.2	5.3	14	15	20	24	6	6	7.6	8.3	0.5	0.5	103	97	136	140	3.3	3.8	1.2	1.2	4415	98	140	47	94	2.9	2
0	1	1	1	0	1	0	0	53.4	183	124.9	34.1	34	15	2	9	8.9	9.8	114	157	10.2	12.2	10	13	20	23	19	14	8	8	2	1.6	134	134	141	144	4.6	5.1	1.1	1.5	1230	99	148	49	89	6.1	1.1
1	0	1	1	1	0	1	0	67.4	152	59.2	19.5	99	3	5	8	11	12.6	164	242	9.8	16.4	11	29	12	21	31	22	6.8	8.2	1.1	0.5	327	122	139	142	2.7	5.4	1	1.4	1445	86	155	40	91	13.3	10.3
0	1	1	1	0	0	0	0	63.4	183	82	22.4	39	14	3	5	10.5	11.6	103	104	9.1	12.5	8	13	22	26	16	16	8.4	8.4	0.8	0.8	124	124	138	138	4.3	4.3	1.2	1.6	950	91	129	46	60	7	3.2
0	1	1	1	0	0	0	0	69	175	118.3	33.8	38	15	7	3	12.1	12.5	139	148	8.7	10.4	13	17	15	19	52	48	8.5	8.5	1.7	1.5	215	115	136	137	5.1	5.9	4.1	4.8	2770	92	141	55	93	15.7	2.7
1	1	1	1	0	0	0	0	38.7	173	145	41.9	104	15	2	1	8.8	8.8	422	422	3.9	3.9	13	13	27	27	14	14	7.9	7.9	1	1	124	124	138	138	4	4	2.1	2.1	540	85	123	45	68	22.1	19.6
0	1	1	1	0	0	0	0	71.1	175	105	30	33	15	3	7	9.1	14.9	55	104	9.3	13.4	13	17	19	25	14	14	7.4	7.4	1.4	1.1	170	117	139	141	4.2	5.4	1	1.4	1597	88	122	41	56	5.8	3.6
0	0	1	1	0	0	0	0	58.8	157	65	20.7	32	15	3	5	8.7	17.3	101	237	8.1	17.2	15	22	21	28	15	7	7.6	9.2	0.6	0.4	222	111	140	147	2.9	4.7	1.1	1.6	1870	89	153	46	88	16.1	11.1
0	0	1	0	1	1	1	0	66.5	157	80	25.5	49	15	6	9	6.5	11.6	106	224	9.3	18.7	8	14	23	30	15	12	8.9	9.6	0.8	0.8	128	111	139	142	3.7	4.3	1.1	2.1	980	64	133	37	73	48.7	45.4
0	1	1	1	0	0	0	0	60.6	198	97.5	24.6	28	15	5	7	8	13.6	96	240	8.5	16.7	8	13	22	26	17	13	6.6	6.7	1	0.8	177	104	141	142	3.7	4.7	1.2	1.5	1000	70	117	47	68	9.7	2.8
1	0	1	1	0	0	0	0	79.6	160	72	22.5	20	13	7	5	7.8	13.8	163	281	12.4	18.4	13	15	20	22	17	15	8.3	8.3	1.1	0.8	98	98	140	140	3.9	3.9	1	1.9	2365	82	130	45	89	11.9	4.8
0	0	1	1	0	0	0	0	84.2	165	49	14.8	40	14	8	3	6.4	10.5	106	135	6.7	9.7	10	14	24	26	10	9	8.8	8.8	0.6	0.5	118	118	138	138	4	4.7	1.3	1.6	1642	74	130	41	71	7	3.5
1	1	1	1	0	0	0	0	72.8	170	85	25	37	15	4	6	7.3	13.3	147	254	6.1	19.1	12	16	19	27	20	18	9.2	9.9	1.4	1.3	137	126	136	144	3.8	4.6	1.1	1.2	944	75	155	46	98	8.9	7
0	0	1	1	0	0	0	0	56.4	168	55.9	16.6	17	15	2	1	14	14	159	159	4	4	14	14	25	25	9	9	9.3	9.3	0.6	0.6	114	114	144	144	4	4	1.1	1.1	2100	101	148	54	95	2.9	1.8
0	0	1	1	0	0	0	0	92.9	152	96.6	31.8	46	11	6	4	8	12.6	91	204	9	18.6	10	15	21	29	22	18	9.5	9.5	0.8	0.7	200	150	140	143	3.7	4.4	1.3	1.8	1585	99	146	23	51	14.2	10.1
0	1	1	1	1	0	1	0	60.7	170	80.3	23.6	88	3	3	13	8.7	14.4	103	200	5.7	9.9	7	16	24	30	17	14	8.3	8.7	1.4	1.2	178	95	140	143	3.8	5.3	0.9	1.4	1375	84	136	50	77	16.1	11.1
1	1	1	1	0	1	0	0	87.6	170	84.4	24.8	21	14	7	1	11.9	14	173	218	8.1	11.3	10	15	22	27	13	12	8.8	8.8	1	0.9	114	108	136	140	3.9	6.5	1.1	1.2	990	93	144	46	83	3.8	1.7
0	0	1	1	0	0	0	0	72.6	147	61	20.7	60	15	6	8	6.3	12.2	59	139	6.8	12.3	9	19	10	21	21	16	5.2	8.3	1.2	1	253	178	125	134	2.8	5	1.3	1.6	843	73	164	31	98	8.4	8.5
0	1	1	0	0	0	0	0	91.3	173	63.3	18.3	30	15	8	1	13.6	15.2	250	272	12.7	13.2	11	21	22	32	21	19	8.8	9.3	1	0.9	181	128	137	140	4.3	6.2	1	1	2390	81	130	49	90	4.1	2.8
0	1	1	1	0	0	0	0	38.6	188	109.5	29.1	38	15	2	7	10.5	11.9	114	127	8.7	12.9	8	8	22	22	15	14	8.3	8.3	1.4	1.2	138	138	138	138	4.1	5.5	1.1	1.2	1772	82	145	48	98	4.7	1.8
1	0	1	1	0	0	0	0	70.1	157	58	18.5	37	15	4	8	5.5	11.3	73	132	3.5	6.9	13	15	19	22	25	19	8.3	8.7	2	1.2	151	113	142	146	4.3	5	1	1.6	1409	92	144	49	68	6.5	3.3
0	0	1	1	1	0	0	0	78.2	168	85.4	25.4	47	15	5	5	6.2	11.5	142	233	10.5	19.9	20	24	18	26	27	22	10.6	10.6	1.2	1	147	108	136	147	3.6	4.3	0.8	1.4	1490	90	145	49	84	10	8.8
0	1	1	1	0	1	1	1	48.1	180	108.5	30.1	47	15	2	8	8.2	14.2	78	179	3.6	21	11	15	21	26	24	19	8.6	8.6	1.3	0.9	161	151	139	147	3.9	5.2	0.8	1.7	1330	91	135	38	56	12.3	8.4
0	1	1	1	0	0	0	0	48.1	188	106.8	28.4	44	15	0	16	9.1	15.3	73	122	8.3	15.6	16	18	20	22	17	15	7.6	8.7	1.6	1.2	137	135	139	143	4.5	4.7	1.2	1.8	1525	90	133	37	67	7.2	5.2
1	1	1	1	0	0	0	0	63.9	183	104.3	28.5	55	15	4	9	7.7	11.8	66	130	6.9	20.2	10	15	22	25	21	19	8.5	8.5	1.3	1.3	160	160	142	145	4.8	5.5	1.3	2.4	635	61	108	56	93	11.3	11.3
0	0	1	1	0	0	0	0	60.5	173	70.4	20.3	82	15	3	9	7.9	9.4	145	198	15.4	30	5	9	22	22	60	51	7.4	7.8	1.6	1.2	200	53	137	140	4.3	4.6	1.4	1.5	350	61	167	29	57	51.8	15.2
0	0	1	1	0	0	0	0	42.5	183	80.2	21.9	32	3	0	12	9	9	378	378	8.1	8.1	15	15	22	22	12	12	9	9	0.5	0.5	117	117	137	137	3.5	3.5	1.3	1.3	3795	101	152	46	78	13.6	3.4
0	1	1	1	0	0	0	0	69.9	163	64.6	19.8	44	14	6	3	10.4	11.8	208	236	5.1	7	13	15	21	24	25	20	8	8.4	1.5	1.4	260	125	136	138	4.4	4.8	1.1	1.1	1468	97	200	48	110	4.7	4.8
0	0	1	0	1	0	1	0	87	155	49	15.8	37	15	7	2	8.1	8.3	123	128	4.6	5.4	12	14	29	30	29	25	8.3	8.5	1.1	1.1	99	92	143	143	3.7	4	1.4	1.4	2355	97	169	15	69	4	1.4
0	0	1	1	0	0	0	0	76.8	163	86.8	26.6	12	15	5	5	8.9	12.5	94	129	6.6	11.9	10	11	24	24	14	12	8.5	8.5	0.6	0.6	129	119	139	142	3.7	4.5	1.2	1.3	2940	88	151	50	92	6.2	3.4
0	1	1	1	0	1	0	0	63.8	183	85.2	23.3	43	15	4	2	11.4	12.8	162	202	7.3	9.8	11	13	23	25	22	18	9.2	9.4	0.8	0.8	152	115	134	142	4.1	4.6	1.1	1.1	909	82	142	52	100	19	6
1	0	1	1	0	0	0	0	75	160	95	29.7	53	15	7	12	6.5	10.8	92	154	4.6	7.7	18	22	21	24	29	19	8.3	10.3	2.5	1.2	193	99	136	143	5.3	6.1	1.1	1.3	507	86	152	42	71	2.8	2.4
1	1	1	1	0	0	0	0	47.9	178	105	29.5	49	15	4	12	7.4	9.7	109	157	3.9	6.8	17	19	20	24	70	53	8.2	8.5	15.5	11.6	109	102	139	145	4.1	5.1	1.1	1.3	80	100	141	46	80	9.9	5.6
0	1	1	1	1	0	0	0	66.6	170	80	23.5	55	15	3	9	8.2	11.3	73	169	8.2	12.4	7	14	23	26	20	18	9	9	1.2	1.1	135	96	139	141	4	4.7	1.2	1.7	1260	60	160	30	69	7.1	1.9
0	0	1	1	0	0	1	0	79.8	160	90	28.1	57	15	5	10	9.1	10.1	128	231	8.3	17.4	14	20	19	26	31	20	8.4	9.3	1.5	0.9	325	105	135	139	3.3	4.6	1.9	2.9	2100	86	142	43	76	20.1	9.1
1	0	1	1	0	0	0	0	79.8	168	63	18.8	41	15	9	8	9.8	10.3	85	107	10.9	13.1	10	12	26	29	21	19	8	8	1.2	1.1	106	92	144	147	3.6	4.3	1.2	1.2	1950	75	156	43	77	13.3	5.7
0	1	1	1	0	1	0	0	91.5	170	82.2	24.2	26	15	7	3	10.8	12.8	223	296	20.8	24.4	13	22	24	27	39	27	8.6	9.2	1.9	1.6	154	115	138	139	3.2	3.7	1.1	1.2	3780	121	181	45	99	7.7	3.4
0	1	1	0	0	0	0	0	60.6	185	95.4	25.8	47	15	4	10	10.8	13.4	89	220	14	18.8	7	13	23	26	28	22	8.3	8.3	1.5	1.1	154	145	141	142	4.1	4.7	1.2	1.6	1732	93	155	52	88	19	17
0	1	1	1	1	0	0	0	77.6	178	92.3	25.9	86	15	5	13	11.2	11.8	166	207	9.9	12.1	11	16	22	23	41	32	8.1	9.1	1.7	1.3	102	91	141	141	3.3	3.7	2	2	1204	69	131	41	75	35.4	35.3
1	0	1	1	0	0	0	1	81.5	163	50.6	15.5	57	15	8	4	5.7	7.2	176	255	8.3	11.7	13	13	22	24	43	39	7.2	7.8	2.9	2.2	156	133	139	142	4.8	5.8	1	1	234	88	115	31	47	8.6	5.6
0	0	1	1	0	0	0	0	91.4	152	66.6	21.9	58	13	6	4	11.5	12.2	142	176	9	14.2	17	19	19	20	29	26	8.8	9.1	1.3	1.1	157	112	137	139	5.2	5.9	1.1	1.2	570	76	129	39	95	2.1	2
0	1	1	1	0	0	1	0	47.8	173	80	23.1	20	15	1	2	10.4	13.5	321	426	8.4	9.7	12	16	22	26	16	14	8.7	9.8	1.2	1	111	88	136	136	3.3	4.2	1	1	1940	99	149	26	73	3	2.1
0	1	1	1	0	0	0	1	20.3	183	68.9	18.8	38	10	1	3	11.4	14.8	178	320	7.8	18.9	10	20	18	26	11	9	7.8	7.8	0.7	0.6	97	96	139	141	3.6	4.2	1.1	1.3	2815	99	152	55	75	3.4	2.4
0	0	1	1	0	1	0	0	60.2	170	71.6	21.1	90	3	5	9	5.4	11.4	61	129	1.4	4.4	10	12	20	28	11	8	10	10	0.8	0.4	115	115	138	145	3.1	4	1.1	1.7	3710	61	133	39	65	4.4	1.4
0	0	1	1	1	0	0	0	49.8	157	83.9	26.7	48	15	3	9	7.3	14.6	153	224	9	22.7	10	27	14	27	20	18	7.5	8.4	1.3	1	366	366	137	147	3.6	4.2	1.2	1.5	923	80	165	44	76	27.2	21.3
0	1	1	0	0	0	0	0	78	168	86.6	25.8	36	15	6	1	8.3	9.5	116	142	5.1	6.3	9	14	27	29	23	19	7	7.5	1.5	1	303	179	140	143	3	6.6	1.4	1.4	1355	139	179	51	74	7.8	1.2
1	0	1	1	0	0	0	0	89.2	160	90.9	28.4	46	15	6	6	7.5	12.3	103	232	9.2	14.3	16	16	20	24	22	18	7.8	8.2	0.9	0.6	145	145	138	138	3.9	3.9	1	2	653	79	150	51	90	8.9	8.9
0	0	1	1	0	0	0	0	81.2	173	90.1	26	64	14	9	9	8	8.3	424	544	15.8	17.8	12	14	39	40	74	67	9.1	9.6	2.4	2.3	143	142	141	142	4.1	4.8	1.3	1.3	675	95	163	59	85	31	9.7
0	0	1	1	0	0	0	0	89	157	75.5	24	41	13	7	2	11.3	12.6	182	195	6.5	12	12	14	24	27	27	25	8.7	9	1.2	0.8	133	89	136	138	3.8	4.5	1.1	1.1	812	91	145	40	63	12	7.4
0	0	1	1	0	0	1	0	74	155	50.8	16.4	15	15	6	2	12.9	13.9	148	161	8.1	9.7	13	16	26	26	14	13	8.6	9.2	1.1	1	98	93	138	140	3.6	3.7	1.2	1.2	1100	88	126	32	66	4	1.1
1	0	1	1	1	1	0	0	58.1	165	135	40.9	49	15	2	1	13	13.3	152	156	7.6	7.9	10	13	23	23	23	22	9.1	9.1	1.1	1	278	274	135	136	4.3	4.4	1.2	1.2	1550	106	154	57	123	10	4.7
0	0	1	1	0	0	0	0	72.8	170	92.5	27.2	39	14	8	4	8.1	10.4	163	277	7.2	11.7	9	15	21	22	51	39	7.8	8.4	1.3	1.2	145	93	140	142	4.5	5.5	1.1	1.2	1170	86	182	45	87	3.3	1.3
0	0	1	1	0	0	0	0	67.2	152	64.8	21.3	51	15	2	9	7	7.8	194	256	9.2	10.7	8	11	24	25	22	19	7.8	8	2.5	2.1	138	106	130	134	3.1	3.6	1.6	1.9	522	87	175	54	94	27.1	16
1	0	1	1	1	0	0	0	72.8	180	62.8	17.4	30	15	5	1	9.1	9.5	178	208	9.4	13.6	13	15	22	23	20	17	8.4	8.4	1.1	0.9	117	94	137	142	3.5	4.2	1.1	1.2	1450	80	126	38	63	21	16.2
0	1	1	0	0	0	0	0	73	168	92.3	27.5	75	3	4	12	10.8	11.1	103	128	9.1	11.5	8	11	24	25	14	13	8	8	0.9	0.8	124	124	135	140	4.1	4.1	1.3	1.7	4520	65	156	41	113	18.3	2.1
0	1	1	1	1	0	1	0	32.2	180	134.5	37.4	62	15	0	2	9.5	9.5	283	283	8.1	8.1	10	10	33	33	35	35	8.3	8.3	1.4	1.4	288	122	140	140	4.9	4.9	1.4	1.4	2574	96	142	48	68	10.3	7.1
1	1	1	1	0	0	0	0	72.3	173	55.8	16.1	63	15	7	6	7.3	7.3	299	299	14.1	14.1	14	14	23	23	33	33	8.8	8.8	2.4	2.4	112	112	135	135	4	4	1.5	1.5	100	85	170	37	68	59.9	54.3
1	1	1	1	1	1	0	0	61	180	110.1	30.6	76	15	3	13	7.8	12.3	75	180	6.7	15.3	16	22	21	21	31	20	7.5	7.5	2.1	1.1	177	118	143	148	4.6	4.9	1.3	2.9	244	84	160	44	85	2.1	2.9
1	1	1	1	0	0	0	0	66.5	175	84.7	24.2	63	15	7	12	6.5	12.7	47	149	1.5	7.1	11	27	18	28	28	18	9.5	10.4	1.7	1	216	131	135	147	3.9	4.8	1	1.6	880	72	166	55	105	58	58.1
0	0	1	1	0	0	0	0	91.4	168	64.8	19.3	31	15	7	2	11.9	12.2	140	157	8.6	9.8	13	14	29	29	18	17	8.2	8.3	0.9	0.9	106	87	139	139	3.4	4.1	1.1	1.2	1745	85	141	34	78	15	2.1
0	0	1	1	1	0	1	0	49.5	160	61.3	19.2	53	5	2	5	5.9	8.6	69	145	7.5	21.4	17	19	19	19	19	14	9.5	11.6	1.4	1.2	95	78	137	139	4.2	4.5	1	1.4	2895	86	158	47	75	21.7	3.5
0	0	1	1	0	0	0	0	66.3	165	49.5	15	30	14	4	2	9.8	12.3	215	239	8.9	13.4	11	14	23	23	9	9	7.9	8.3	0.5	0.4	102	88	135	136	3.1	4	1.3	1.4	3155	75	158	42	97	1	1
0	0	1	0	0	0	0	0	96.3	147	58.1	19.8	34	15	5	1	9.9	11	318	330	7.3	7.9	12	15	27	29	17	14	8.8	9.9	0.9	0.8	328	174	137	140	3.5	3.9	1.1	1.2	1800	100	138	38	86	2.7	1.7
0	0	1	1	0	1	0	0	86	175	71.7	20.5	30	14	5	2	10.3	10.3	154	154	6.5	6.5	12	12	19	19	19	19	7.1	7.1	0.6	0.6	93	93	141	141	4.3	4.3	1.4	1.4	699	95	160	45	82	6.5	4.6
0	1	1	1	1	0	0	0	59.5	183	90	24.6	41	15	3	8	8.2	13.7	121	181	11.1	22.3	15	15	23	23	21	18	8.9	8.8	1.9	1.8	174	174	149	149	3.1	3.1	1.3	1.8	1329	88	136	50	63	34.8	34.8
0	1	1	1	0	0	1	0	61	178	63.6	17.9	46	15	3	5	7.2	12.4	68	128	3.1	8.9	9	17	28	36	13	10	9.4	9.4	0.6	0.5	121	102	145	148	3.8	5	0.7	1.5	805	87	138	39	70	16.1	11.1
1	1	1	1	0	0	0	0	80.4	183	65.2	17.8	39	15	6	4	8.9	11.3	85	114	9.7	12.2	9	13	22	24	24	13	8.3	9	1.3	1.2	168	120	137	140	4.7	4.7	1.2	1.4	810	70	126	42	69	8.6	2.6
0	1	1	1	0	0	0	0	41	173	103	29.8	22	15	4	3	6.9	9.4	394	389	5.1	5.3	10	8	30	28	13	26	9.8	8.9	3.1	3.3	90	124	137	135	3.5	5.2	1.6	1.9	795	70	142	38	73	17.6	14.6
0	0	1	1	0	0	0	0	68	165	99.1	30	57	15	4	8	5.6	13.3	53	135	5.9	17.8	15	22	17	25	20	17	9.1	11.5	1.3	0.9	188	173	139	144	3.8	5.4	0.8	3	364	76	143	52	78	21.1	19.2
0	1	1	1	0	1	0	0	51	185	124.9	33.8	24	14	2	2	13.3	14.5	178	185	11.2	15.2	12	12	24	24	17	15	8.4	8.6	1.2	1	120	113	139	139	3.8	4.1	1	1	1650	102	145	49	72	5.1	4.9
1	1	1	1	0	0	0	0	71.9	168	94.2	28	47	15	5	9	10.5	16.6	125	219	8.9	17.5	15	17	22	31	20	17	9.7	9.7	1.3	1.2	122	103	136	136	4.9	5.3	0.9	1.3	1300	69	137	48	88	7.4	1.3
0	0	1	1	1	0	1	0	67.4	163	60.3	18.5	21	15	7	1	9.6	9.9	386	411	8.7	10.4	15	17	25	27	12	11	9.3	9.6	0.8	0.7	107	99	141	142	3.6	3.9	1.3	1.6	1500	94	125	49	75	3.8	1.1
0	0	1	1	1	0	0	0	85	170	54	15.9	41	14	7	9	9.8	10.4	236	278	18.5	22.2	9	13	29	31	57	48	6.7	8.4	0.8	0.7	198	128	144	145	4	4.3	1.1	1.2	1620	83	119	40	73	37.6	11.6
0	0	1	1	1	0	0	0	75.1	152	56.8	18.7	25	15	4	4	12.1	12.1	181	181	9.6	9.6	13	13	24	24	11	11	8.5	8.5	0.5	0.5	138	138	140	140	3.7	3.7	1	1	300	86	166	64	106	4.6	1.7
0	0	1	1	1	0	0	1	52.9	178	74.5	20.9	74	14	2	11	6.4	10.4	83	115	12.1	15.3	11	15	22	29	79	58	7.6	7.6	1.6	1.3	393	98	120	129	4.4	5.1	1.8	2.5	2770	104	143	45	108	24.6	1.7
0	0	1	1	0	0	0	0	72.1	163	95.3	29.2	26	15	4	1	10.9	11.6	268	380	8.7	12.4	13	15	24	30	19	11	8.5	9.6	1	0.7	157	95	138	142	4.1	5.7	1	1.1	3635	92	170	45	110	2.6	1.6
0	1	1	1	1	1	0	0	70	183	77.4	21.1	49	14	8	4	8.4	9	150	158	5.4	6.1	13	14	23	25	41	41	8	8.2	2.3	2.2	181	122	138	139	4.3	4.3	2.4	2.5	1170	111	169	44	80	14.6	1.9
0	1	1	1	0	0	0	0	76.6	183	63.3	17.3	47	13	3	2	6.2	6.2	413	413	13.7	13.7	15	15	23	23	60	60	8.3	8.3	5.6	5.6	143	143	134	134	4.2	4.2	1.4	1.4	582	112	158	59	113	39.7	31.1
0	1	1	1	0	0	1	0	60.3	185	98	26.5	59	15	6	4	6.5	10	102	142	5	14.7	13	15	22	25	68	62	8.7	8.9	5	4.6	131	103	138	139	4.7	5	1.2	2.1	2230	91	149	64	117	7.8	4.3
1	1	1	1	1	0	0	0	55.9	183	96.8	26.4	34	15	1	6	9.6	12.1	269	482	9.3	21	14	14	20	21	37	31	8.5	8.6	1.4	1.3	99	99	138	138	4.9	5.4	1.1	1.3	1430	79	144	41	66	8.8	6.9
0	0	1	1	0	0	0	1	78.8	145	55.3	19.1	23	15	4	2	12.2	13.9	129	152	8.4	9.7	16	17	22	23	10	10	8.7	9.6	0.9	0.9	151	100	140	141	3.6	3.7	1.2	1.3	930	96	149	41	75	2.1	1.3
0	0	1	1	0	0	0	0	52.2	165	90	27.3	43	15	2	9	8.2	14.7	66	218	11.5	29.1	15	20	18	20	14	13	7.6	7.6	1.3	1.2	214	127	140	140	3.5	4.6	1.1	1.8	2655	99	126	50	109	25.8	15
0	1	1	1	0	1	0	0	69.6	178	91.5	25.7	83	3	4	13	7.2	13.3	92	156	4.7	16.9	5	16	25	34	17	14	9	9	1.2	0.9	162	144	145	146	4.2	4.5	1	1.9	3085	97	144	51	79	3.3	4.3
1	1	1	0	1	0	0	1	54.4	178	57.1	16	21	15	3	3	10.2	13.5	90	171	6.4	12.1	11	13	22	23	19	14	7.1	7.7	0.9	0.9	176	76	135	138	4	5.3	1.2	1.9	3025	84	129	53	101	8.9	2.7
0	1	1	1	0	0	1	1	63.2	168	94.9	28.2	25	15	4	5	7.3	10.2	29	128	5.7	7.2	12	13	26	27	17	17	7.9	7.9	1	0.9	143	81	141	143	3.9	4.4	1	1.3	2075	104	163	35	103	3.1	1.2
0	0	1	1	0	0	0	0	78.8	152	50	16.4	39	15	6	1	10.6	10.6	181	181	8	8	12	14	18	20	17	15	8.8	9.5	0.6	0.5	117	106	142	146	4.5	6.3	1.1	1.1	1050	85	181	38	97	7.5	3.9
1	0	1	1	0	0	0	0	68.5	168	79.8	23.8	68	15	6	9	3.7	9.8	53	273	4.6	11.3	14	22	17	20	42	29	8	9.4	3.1	2.2	252	95	141	144	4.2	6.7	1	1.8	258	81	143	41	77	14.8	9
0	1	1	1	1	1	0	1	67.7	170	81.6	24	22	14	4	3	12.8	12.8	223	223	9.8	9.8	15	15	23	23	11	11	8.9	9.1	0.8	0.8	130	113	140	140	3.8	4.3	1.2	1.2	870	117	164	79	106	1.7	1.1
0	1	1	1	0	0	0	0	61.9	180	122.9	34.1	43	15	6	5	10.6	13.3	133	164	12.7	22.8	14	15	22	24	15	15	8.2	8.2	1	0.8	110	110	138	138	4.6	4.6	1.2	1.4	1435	87	144	47	86	8.5	1.3
0	0	1	1	0	0	1	0	91.3	203	63.5	15.6	45	14	10	4	10.1	11	232	259	9.3	12.1	13	16	24	26	38	35	9	9.8	2	1.8	128	120	135	138	4.4	4.6	1.1	1.2	1333	81	119	28	68	21.1	1.4
0	0	1	1	0	0	0	0	91.1	160	65.8	20.6	55	13	7	3	7.7	8.6	164	204	8.6	13.2	13	14	25	25	50	47	8.5	8.5	0.7	0.6	98	98	138	140	3.7	4.5	1.8	4.5	1095	116	173	30	48	9.1	2.1
0	1	1	1	1	0	0	0	52.8	173	67.2	19.4	27	15	3	4	9.3	12	208	345	10	18.6	11	16	20	24	13	10	6.9	7.1	1	0.8	135	109	137	143	3.5	5.8	1	1.3	4305	116	168	43	85	13.4	6.4
0	0	1	1	0	1	0	0	58.5	160	61.3	19.2	18	15	1	2	7	10	266	318	8.4	12.1	15	18	24	27	16	10	8.8	8.8	0.8	0.7	134	104	132	140	3.9	6.2	1.1	1.1	3115	105	175	63	100	10.5	2.7
1	0	1	1	0	0	0	0	80	147	69.7	23.7	32	15	7	1	9.7	11.7	197	230	12.2	15	7	11	25	28	16	13	8.4	8.6	0.7	0.6	118	108	135	140	3.7	4.2	1.1	1.1	920	88	170	41	82	5.6	4.5
0	0	1	1	1	0	1	0	60.7	157	70.1	22.3	20	15	4	1	13.9	14.1	156	176	7.1	7.4	13	17	22	23	13	11	8.8	9.2	0.8	0.7	124	116	138	139	3.1	3.2	1	1	775	96	131	42	82	5.7	2.9
0	1	1	1	0	1	0	0	58.9	165	93	28.2	60	9	2	10	10.6	13.7	71	119	13.2	17	13	15	22	23	27	19	8.2	8.5	1.8	1.5	161	140	139	141	4.3	4.5	1.2	1.3	990	90	169	45	153	8.4	3.6
